# Supplementary material for: Engineered Membrane Vesicle Production via oprF or oprI Deletion Has Distinct Phenotypic Effects in Pseudomonas putida
Source: ACS Synth Biol. 2025 Jul 3;14(7):2739–52. doi: 10.1021/acssynbio.5c00171 (PMC12281618; doi:10.1021/acssynbio.5c00171)
Supplement: Supplementary file 1 [file sb5c00171_si_001.xls]

## Sheet: Fig1B-C
Strain	Genotype	Biological replicate	Mean size (nm)	Concentration (particles/mL)	gCDW/mL	Concentration (particles/gCDW)
KT2440	P. putida KT2440	1	173.7	1.39444e+08	0.000526667	2.64768e+11
		2	167.8	1.77778e+08	0.000633333	2.80702e+11
		3	172.5	1.27778e+08	0.00058	2.20307e+11
KT2440 + PQS	P. putida KT2440 exposed to 2% toluene	1	136.1	2.91667e+08	0.000595556	4.89739e+11
		2	141.1	3.51111e+08	0.000646667	5.42955e+11
		3	145.3	2.70556e+08	0.000635556	4.25699e+11
RW02	P. putida KT2440 PP_1122::Tc11285068	1	111.5	1.23889e+08	0.000562222	2.20356e+11
		2	118.3	1.49444e+08	0.000755556	1.97794e+11
		3	125.3	195000000	0.00064	3.04688e+11
RW03	P. putida KT2440 PP_1502::Tc11707548	1	168.3	1.77778e+07	0.000431111	4.12371e+10
		2	163.1	2.38889e+07	0.000395556	6.03933e+10
		3	160.7	1.74444e+07	0.000417778	4.17553e+10
RW04	P. putida KT2440 PP_4198::Tc14744244	1	124.4	1.68333e+08	0.000642222	2.62111e+11
		2	124.9	1.80556e+08	0.000713333	2.53115e+11
		3	108.5	1.76111e+08	0.000711111	2.47656e+11
RW25	P. putida KT2440 ∆PP_1121	1	177.9	1.35556e+08	0.000597778	2.26766e+11
		2	188.9	1.47222e+08	0.000553333	2.66064e+11
		3	186.7	1.46111e+08	0.000537778	2.71694e+11
RW27	P. putida KT2440 ∆PP_4669	1	163.4	3.54444e+07	0.000515556	6.875e+10
		2	152.1	3.85556e+07	0.000655556	5.88136e+10
		3	142.5	30000000	0.00064	4.6875e+10
RW05	P. putida KT2440 mlaA::Tc12469635	1	151.2	1.99444e+08	0.000662222	3.01174e+11
		2	130	9.66667e+07	0.000755556	1.27941e+11
		3	134.5	1.25556e+08	0.000637778	1.96864e+11
RW09	P. putida KT2440 mlaD::Tc11101533	1	142	1.34444e+08	0.000724444	1.85583e+11
		2	153.3	2.16667e+08	0.000735556	2.94562e+11
		3	136.9	1.88333e+08	0.000657778	2.86318e+11
RW29	P. putida KT2440 ∆oprF	1	158.2	3.11111e+08	0.000526667	5.90717e+11
		2	167.5	3.98889e+08	0.000315556	1.26408e+12
		3	170.2	3.63333e+08	0.000302222	1.20221e+12
RW30	P. putida KT2440 ∆oprI	1	191.5	2.47222e+08	0.00062	3.98746e+11
		2	194.5	2.27778e+08	0.000631111	3.60915e+11
		3	193.4	2.19444e+08	0.000575556	3.81274e+11

## Sheet: Fig2A
	20 mM Glucose												20 mM Glucose + 25 mM p-coumarate												20 mM Glucose + 75 mM p-coumarate												20 mM Glucose + 125 mM p-coumarate												20 mM Glucose + 175 mM p-coumarate
Time (h)	KT2440			∆PP_4669			∆oprF			∆oprI			KT2440			∆PP_4669			∆oprF			∆oprI			KT2440			∆PP_4669			∆oprF			∆oprI			KT2440			∆PP_4669			∆oprF			∆oprI			KT2440
0	0.11	0.109	0.107	0.108	0.103	0.105	0.108	0.111	0.106	0.113	0.107	0.106	0.11	0.108	0.108	0.107	0.106	0.105	0.114	0.112	0.112	0.117	0.116	0.115	0.11	0.109	0.108	0.11	0.112	0.107	0.132	0.137	0.138	0.112	0.115	0.114	0.13	0.131	0.138	0.133	0.122	0.12	0.124	0.123	0.123	0.131	0.128	0.127	0.142
0.33	0.107	0.108	0.104	0.105	0.105	0.104	0.107	0.109	0.105	0.109	0.105	0.106	0.11	0.108	0.109	0.108	0.106	0.105	0.114	0.112	0.111	0.115	0.115	0.115	0.112	0.111	0.109	0.11	0.11	0.106	0.134	0.143	0.144	0.112	0.113	0.112	0.131	0.132	0.132	0.133	0.12	0.124	0.13	0.127	0.127	0.132	0.13	0.128	0.142
0.67	0.104	0.106	0.105	0.106	0.105	0.101	0.106	0.108	0.105	0.111	0.107	0.108	0.109	0.108	0.109	0.109	0.106	0.106	0.114	0.112	0.111	0.115	0.115	0.114	0.112	0.111	0.11	0.11	0.11	0.105	0.132	0.144	0.147	0.114	0.119	0.118	0.134	0.132	0.134	0.136	0.126	0.125	0.137	0.132	0.132	0.133	0.13	0.131	0.142
1	0.105	0.103	0.104	0.107	0.104	0.1	0.107	0.109	0.106	0.114	0.112	0.11	0.109	0.108	0.108	0.109	0.106	0.106	0.114	0.113	0.112	0.114	0.115	0.114	0.111	0.111	0.11	0.109	0.11	0.106	0.13	0.143	0.148	0.113	0.12	0.119	0.138	0.138	0.135	0.134	0.128	0.125	0.143	0.136	0.136	0.133	0.131	0.131	0.141
1.33	0.107	0.106	0.103	0.107	0.105	0.101	0.109	0.11	0.108	0.119	0.117	0.114	0.109	0.108	0.108	0.108	0.106	0.105	0.116	0.114	0.113	0.115	0.115	0.115	0.112	0.111	0.11	0.11	0.111	0.107	0.129	0.142	0.15	0.114	0.12	0.119	0.138	0.14	0.134	0.134	0.128	0.124	0.148	0.14	0.14	0.134	0.131	0.139	0.149
1.67	0.109	0.107	0.105	0.108	0.106	0.102	0.11	0.112	0.11	0.121	0.121	0.117	0.111	0.109	0.111	0.109	0.107	0.105	0.118	0.117	0.115	0.119	0.117	0.117	0.113	0.112	0.111	0.111	0.112	0.107	0.128	0.141	0.151	0.115	0.121	0.12	0.139	0.141	0.134	0.134	0.128	0.124	0.151	0.143	0.143	0.138	0.135	0.141	0.154
2	0.111	0.108	0.107	0.11	0.108	0.103	0.113	0.114	0.113	0.126	0.126	0.12	0.113	0.112	0.114	0.109	0.107	0.106	0.121	0.121	0.118	0.123	0.12	0.119	0.114	0.114	0.113	0.111	0.113	0.108	0.127	0.14	0.153	0.116	0.122	0.121	0.14	0.141	0.134	0.131	0.127	0.124	0.154	0.145	0.146	0.146	0.142	0.143	0.157
2.33	0.114	0.11	0.109	0.111	0.109	0.105	0.115	0.116	0.116	0.134	0.134	0.124	0.117	0.116	0.119	0.11	0.108	0.107	0.126	0.126	0.123	0.13	0.126	0.123	0.116	0.116	0.115	0.112	0.114	0.109	0.127	0.14	0.154	0.118	0.124	0.123	0.141	0.142	0.134	0.13	0.121	0.124	0.158	0.148	0.15	0.145	0.143	0.143	0.159
2.67	0.12	0.115	0.112	0.115	0.112	0.107	0.117	0.118	0.118	0.148	0.145	0.129	0.124	0.122	0.126	0.114	0.111	0.109	0.132	0.132	0.128	0.142	0.136	0.132	0.119	0.118	0.117	0.113	0.115	0.109	0.126	0.14	0.156	0.12	0.126	0.124	0.141	0.141	0.134	0.128	0.127	0.124	0.161	0.15	0.153	0.144	0.141	0.142	0.161
3	0.129	0.122	0.119	0.119	0.116	0.111	0.119	0.12	0.122	0.17	0.161	0.138	0.136	0.134	0.138	0.12	0.117	0.114	0.139	0.139	0.137	0.166	0.157	0.148	0.123	0.122	0.121	0.116	0.118	0.112	0.125	0.139	0.156	0.123	0.129	0.128	0.141	0.142	0.134	0.128	0.119	0.122	0.162	0.152	0.156	0.144	0.142	0.143	0.162
3.33	0.139	0.131	0.128	0.125	0.121	0.115	0.122	0.122	0.124	0.184	0.178	0.149	0.15	0.149	0.152	0.129	0.126	0.122	0.145	0.145	0.144	0.193	0.188	0.174	0.129	0.128	0.126	0.12	0.123	0.115	0.124	0.139	0.157	0.127	0.133	0.131	0.142	0.142	0.135	0.128	0.123	0.122	0.165	0.154	0.159	0.144	0.141	0.144	0.164
3.67	0.152	0.141	0.138	0.131	0.128	0.12	0.124	0.124	0.126	0.209	0.192	0.165	0.17	0.168	0.171	0.141	0.137	0.132	0.149	0.15	0.151	0.223	0.219	0.202	0.137	0.136	0.134	0.126	0.13	0.12	0.123	0.139	0.159	0.133	0.139	0.138	0.143	0.144	0.135	0.129	0.125	0.123	0.168	0.157	0.162	0.146	0.143	0.144	0.165
4	0.168	0.154	0.149	0.14	0.136	0.126	0.125	0.126	0.128	0.236	0.214	0.188	0.196	0.195	0.198	0.158	0.153	0.146	0.155	0.157	0.156	0.265	0.261	0.24	0.149	0.146	0.144	0.133	0.137	0.127	0.123	0.138	0.16	0.143	0.149	0.148	0.145	0.144	0.135	0.129	0.126	0.124	0.17	0.16	0.165	0.147	0.144	0.145	0.166
4.33	0.181	0.167	0.162	0.15	0.146	0.134	0.127	0.127	0.129	0.267	0.239	0.212	0.229	0.23	0.234	0.179	0.174	0.166	0.16	0.161	0.159	0.31	0.308	0.285	0.162	0.157	0.154	0.141	0.145	0.135	0.122	0.139	0.163	0.157	0.162	0.164	0.145	0.144	0.136	0.13	0.126	0.124	0.175	0.164	0.171	0.148	0.144	0.144	0.168
4.67	0.198	0.181	0.174	0.161	0.156	0.142	0.128	0.129	0.13	0.295	0.267	0.239	0.275	0.277	0.282	0.207	0.201	0.19	0.168	0.171	0.167	0.361	0.362	0.341	0.179	0.172	0.168	0.153	0.156	0.146	0.122	0.139	0.164	0.173	0.177	0.181	0.147	0.145	0.136	0.131	0.127	0.126	0.179	0.166	0.177	0.149	0.146	0.145	0.17
5	0.22	0.199	0.19	0.174	0.168	0.151	0.131	0.131	0.133	0.327	0.304	0.272	0.322	0.316	0.322	0.238	0.232	0.221	0.182	0.188	0.186	0.411	0.413	0.398	0.201	0.194	0.186	0.169	0.174	0.165	0.121	0.139	0.166	0.195	0.199	0.204	0.15	0.148	0.138	0.131	0.128	0.127	0.18	0.168	0.178	0.152	0.147	0.147	0.17
5.33	0.249	0.222	0.211	0.19	0.183	0.166	0.134	0.134	0.136	0.369	0.351	0.315	0.358	0.356	0.36	0.274	0.267	0.254	0.197	0.207	0.207	0.455	0.455	0.446	0.229	0.22	0.211	0.188	0.194	0.185	0.121	0.139	0.168	0.22	0.225	0.23	0.152	0.148	0.139	0.132	0.13	0.129	0.184	0.173	0.181	0.153	0.148	0.15	0.175
5.67	0.284	0.249	0.236	0.21	0.201	0.179	0.137	0.139	0.138	0.434	0.406	0.363	0.394	0.391	0.398	0.312	0.304	0.29	0.213	0.222	0.226	0.5	0.506	0.495	0.257	0.249	0.24	0.21	0.217	0.204	0.121	0.142	0.173	0.249	0.255	0.259	0.154	0.149	0.14	0.135	0.132	0.131	0.192	0.178	0.19	0.154	0.147	0.149	0.174
6	0.329	0.285	0.269	0.234	0.223	0.196	0.141	0.142	0.142	0.496	0.471	0.423	0.442	0.437	0.447	0.353	0.347	0.333	0.244	0.258	0.268	0.565	0.568	0.555	0.293	0.285	0.275	0.239	0.248	0.231	0.12	0.14	0.172	0.286	0.292	0.298	0.159	0.152	0.141	0.136	0.134	0.134	0.192	0.179	0.191	0.155	0.144	0.153	0.174
6.33	0.385	0.33	0.311	0.263	0.249	0.218	0.145	0.145	0.146	0.549	0.529	0.488	0.494	0.488	0.495	0.395	0.389	0.375	0.277	0.288	0.302	0.657	0.651	0.631	0.326	0.32	0.308	0.269	0.282	0.257	0.119	0.14	0.174	0.325	0.328	0.334	0.161	0.154	0.143	0.138	0.136	0.137	0.196	0.183	0.195	0.156	0.143	0.151	0.177
6.67	0.445	0.38	0.366	0.298	0.28	0.243	0.15	0.151	0.151	0.628	0.594	0.54	0.545	0.541	0.545	0.439	0.434	0.418	0.315	0.318	0.336	0.772	0.773	0.736	0.365	0.359	0.343	0.305	0.318	0.285	0.118	0.141	0.174	0.362	0.365	0.371	0.165	0.155	0.144	0.141	0.139	0.141	0.197	0.186	0.196	0.156	0.144	0.155	0.175
7	0.506	0.429	0.41	0.339	0.317	0.274	0.156	0.157	0.156	0.709	0.786	0.609	0.599	0.595	0.594	0.483	0.479	0.463	0.352	0.342	0.364	0.844	0.844	0.822	0.405	0.399	0.383	0.342	0.356	0.318	0.118	0.14	0.175	0.404	0.413	0.415	0.169	0.158	0.146	0.143	0.142	0.144	0.198	0.187	0.198	0.157	0.146	0.155	0.178
7.33	0.564	0.495	0.461	0.388	0.361	0.311	0.164	0.164	0.162	0.794	0.899	0.797	0.654	0.646	0.642	0.529	0.525	0.508	0.378	0.364	0.388	0.921	0.924	0.897	0.442	0.435	0.427	0.375	0.391	0.355	0.117	0.14	0.175	0.451	0.461	0.46	0.175	0.161	0.148	0.147	0.145	0.148	0.199	0.189	0.2	0.157	0.149	0.158	0.178
7.67	0.618	0.57	0.533	0.439	0.409	0.35	0.172	0.183	0.169	0.762	0.952	0.877	0.708	0.697	0.689	0.573	0.57	0.553	0.405	0.393	0.418	0.977	0.982	0.957	0.483	0.475	0.467	0.409	0.425	0.39	0.116	0.14	0.174	0.495	0.507	0.505	0.18	0.164	0.151	0.152	0.15	0.153	0.203	0.192	0.2	0.155	0.151	0.159	0.177
8	0.663	0.606	0.594	0.487	0.456	0.39	0.18	0.192	0.177	0.686	0.865	0.911	0.757	0.741	0.661	0.613	0.609	0.595	0.434	0.425	0.453	1.034	1.037	1.018	0.527	0.517	0.512	0.447	0.464	0.423	0.116	0.141	0.174	0.538	0.548	0.544	0.186	0.169	0.154	0.157	0.155	0.158	0.207	0.194	0.2	0.154	0.153	0.16	0.178
8.33	0.624	0.578	0.566	0.536	0.506	0.432	0.188	0.202	0.185	0.873	0.798	0.79	0.813	0.83	0.779	0.65	0.647	0.63	0.467	0.46	0.491	1.079	1.091	1.069	0.564	0.565	0.565	0.487	0.507	0.46	0.115	0.14	0.174	0.58	0.589	0.578	0.194	0.173	0.158	0.164	0.162	0.164	0.208	0.196	0.204	0.154	0.155	0.161	0.178
8.67	0.598	0.594	0.58	0.565	0.534	0.457	0.197	0.211	0.197	0.943	0.714	0.801	0.868	0.906	0.847	0.685	0.681	0.663	0.505	0.496	0.534	1.125	1.139	1.123	0.618	0.614	0.621	0.527	0.545	0.5	0.114	0.139	0.173	0.621	0.635	0.607	0.201	0.18	0.163	0.171	0.169	0.172	0.205	0.197	0.207	0.156	0.158	0.162	0.176
9	0.597	0.747	0.719	0.588	0.557	0.476	0.208	0.222	0.21	1.103	0.799	0.709	0.92	0.965	0.889	0.719	0.711	0.695	0.552	0.539	0.587	1.171	1.182	1.174	0.67	0.667	0.672	0.574	0.588	0.537	0.114	0.139	0.173	0.662	0.624	0.637	0.21	0.187	0.169	0.18	0.178	0.18	0.206	0.201	0.212	0.157	0.16	0.165	0.183
9.33	0.632	0.823	0.774	0.605	0.578	0.493	0.222	0.236	0.225	1.262	0.813	0.86	0.965	0.992	0.928	0.751	0.741	0.724	0.613	0.596	0.646	1.21	1.218	1.212	0.719	0.714	0.72	0.613	0.627	0.576	0.113	0.139	0.172	0.701	0.676	0.692	0.22	0.194	0.176	0.19	0.187	0.189	0.208	0.202	0.211	0.159	0.163	0.168	0.182
9.67	0.678	0.921	0.871	0.618	0.589	0.503	0.237	0.251	0.241	1.235	1.036	0.893	1.01	1.042	0.981	0.778	0.765	0.764	0.678	0.664	0.697	1.245	1.255	1.254	0.768	0.76	0.768	0.656	0.663	0.625	0.112	0.138	0.172	0.749	0.738	0.75	0.23	0.203	0.184	0.201	0.199	0.2	0.211	0.205	0.215	0.16	0.165	0.171	0.18
10	0.794	0.934	0.889	0.621	0.591	0.504	0.253	0.268	0.259	1.243	1.169	1.121	1.074	1.076	1.022	0.816	0.799	0.803	0.715	0.692	0.744	1.281	1.288	1.294	0.812	0.806	0.813	0.698	0.702	0.673	0.112	0.138	0.172	0.803	0.788	0.803	0.242	0.212	0.193	0.212	0.21	0.211	0.211	0.206	0.219	0.161	0.168	0.173	0.178
10.33	0.874	0.91	0.878	0.622	0.592	0.503	0.273	0.287	0.278	1.246	1.296	1.182	1.116	1.114	1.066	0.85	0.822	0.837	0.759	0.746	0.776	1.31	1.322	1.324	0.854	0.857	0.868	0.741	0.747	0.71	0.111	0.137	0.173	0.857	0.843	0.856	0.255	0.223	0.203	0.224	0.223	0.223	0.212	0.207	0.218	0.163	0.17	0.176	0.178
10.67	1.04	0.902	0.875	0.624	0.593	0.511	0.298	0.31	0.301	1.248	1.303	1.253	1.163	1.166	1.169	0.87	0.886	0.899	0.808	0.771	0.839	1.335	1.355	1.359	0.903	0.896	0.925	0.791	0.79	0.76	0.11	0.137	0.173	0.91	0.905	0.912	0.268	0.234	0.214	0.236	0.235	0.235	0.216	0.209	0.218	0.165	0.173	0.178	0.178
11	0.948	0.913	0.883	0.618	0.589	0.498	0.325	0.332	0.325	1.249	1.263	1.252	1.176	1.248	1.191	0.975	0.97	0.966	0.864	0.833	0.878	1.359	1.382	1.383	0.944	0.934	0.968	0.835	0.828	0.811	0.11	0.137	0.172	0.957	0.965	0.961	0.282	0.246	0.226	0.248	0.249	0.247	0.216	0.21	0.219	0.166	0.176	0.181	0.178
11.33	0.944	0.925	0.897	0.616	0.587	0.496	0.354	0.356	0.346	1.251	1.247	1.265	1.221	1.258	1.222	1.076	1.059	1.025	0.904	0.874	0.915	1.382	1.405	1.407	0.987	0.974	1.006	0.874	0.87	0.846	0.109	0.137	0.172	1.003	1.014	1.014	0.296	0.259	0.238	0.261	0.263	0.26	0.218	0.21	0.22	0.168	0.179	0.183	0.178
11.67	0.972	0.942	0.91	0.612	0.586	0.492	0.381	0.381	0.363	1.252	1.25	1.252	1.278	1.302	1.266	1.097	1.135	1.092	0.93	0.916	0.957	1.401	1.422	1.419	1.031	1.013	1.044	0.905	0.903	0.9	0.109	0.137	0.172	1.046	1.055	1.054	0.31	0.271	0.25	0.274	0.276	0.273	0.218	0.211	0.225	0.17	0.182	0.186	0.179
12	0.996	0.955	0.924	0.609	0.585	0.49	0.399	0.407	0.376	1.252	1.247	1.246	1.319	1.341	1.302	1.206	1.171	1.211	0.955	0.952	0.987	1.426	1.46	1.448	1.058	1.046	1.079	0.94	0.938	0.934	0.108	0.138	0.171	1.08	1.085	1.079	0.325	0.285	0.262	0.287	0.29	0.286	0.218	0.211	0.227	0.172	0.185	0.189	0.18
12.33	0.981	0.963	0.934	0.605	0.582	0.487	0.413	0.432	0.393	1.257	1.256	1.245	1.356	1.354	1.33	1.241	1.212	1.276	1.002	0.988	1.019	1.423	1.454	1.456	1.089	1.079	1.11	0.978	0.97	0.974	0.108	0.138	0.17	1.116	1.115	1.111	0.339	0.297	0.273	0.303	0.307	0.301	0.217	0.211	0.226	0.174	0.188	0.193	0.181
12.67	0.975	0.966	0.941	0.603	0.58	0.486	0.43	0.453	0.417	1.258	1.257	1.243	1.38	1.397	1.369	1.339	1.292	1.314	1.05	1.024	1.066	1.47	1.463	1.458	1.117	1.105	1.137	1.002	0.997	1.01	0.107	0.138	0.168	1.142	1.14	1.135	0.353	0.31	0.286	0.32	0.323	0.319	0.219	0.215	0.226	0.176	0.193	0.197	0.181
13	0.987	0.967	0.943	0.604	0.58	0.494	0.454	0.473	0.443	1.257	1.257	1.233	1.392	1.414	1.388	1.354	1.344	1.343	1.094	1.056	1.1	1.469	1.462	1.459	1.143	1.131	1.162	1.036	1.024	1.046	0.107	0.138	0.167	1.164	1.163	1.159	0.368	0.323	0.299	0.339	0.343	0.338	0.219	0.217	0.225	0.179	0.197	0.201	0.182
13.33	0.995	0.967	0.942	0.602	0.577	0.493	0.484	0.498	0.475	1.255	1.254	1.233	1.395	1.421	1.396	1.371	1.369	1.359	1.116	1.091	1.122	1.472	1.464	1.459	1.171	1.153	1.184	1.063	1.054	1.077	0.107	0.138	0.166	1.181	1.182	1.179	0.383	0.337	0.313	0.358	0.362	0.357	0.218	0.214	0.224	0.183	0.202	0.207	0.183
13.67	1	0.967	0.942	0.6	0.574	0.494	0.52	0.532	0.514	1.252	1.252	1.237	1.408	1.431	1.4	1.393	1.377	1.383	1.131	1.116	1.151	1.47	1.468	1.465	1.192	1.175	1.205	1.087	1.08	1.099	0.106	0.139	0.165	1.198	1.199	1.193	0.399	0.35	0.327	0.378	0.385	0.378	0.219	0.215	0.225	0.187	0.208	0.212	0.184
14	1.004	0.968	0.942	0.596	0.57	0.484	0.559	0.574	0.556	1.241	1.25	1.237	1.416	1.443	1.41	1.399	1.391	1.387	1.166	1.142	1.175	1.475	1.474	1.467	1.213	1.196	1.227	1.109	1.096	1.133	0.106	0.138	0.165	1.213	1.212	1.207	0.414	0.363	0.341	0.399	0.407	0.402	0.218	0.214	0.226	0.191	0.215	0.219	0.185
14.33	1.006	0.97	0.943	0.6	0.571	0.495	0.601	0.618	0.6	1.221	1.25	1.233	1.424	1.45	1.413	1.407	1.397	1.393	1.189	1.168	1.199	1.476	1.48	1.472	1.233	1.216	1.247	1.129	1.123	1.161	0.105	0.137	0.164	1.226	1.225	1.22	0.43	0.377	0.355	0.422	0.43	0.427	0.221	0.212	0.23	0.197	0.223	0.227	0.185
14.67	1.008	0.973	0.946	0.595	0.566	0.487	0.649	0.658	0.639	1.198	1.254	1.235	1.435	1.458	1.419	1.41	1.393	1.4	1.213	1.198	1.23	1.479	1.479	1.476	1.247	1.233	1.266	1.148	1.146	1.177	0.105	0.136	0.164	1.237	1.236	1.231	0.446	0.39	0.371	0.444	0.455	0.456	0.224	0.212	0.233	0.203	0.231	0.236	0.186
15	1.01	0.974	0.947	0.598	0.568	0.514	0.688	0.68	0.678	1.188	1.252	1.235	1.442	1.465	1.429	1.415	1.417	1.412	1.229	1.214	1.242	1.486	1.484	1.479	1.263	1.249	1.28	1.17	1.167	1.213	0.104	0.139	0.165	1.247	1.246	1.241	0.462	0.403	0.385	0.478	0.489	0.493	0.228	0.215	0.243	0.21	0.24	0.246	0.192
15.33	1.009	0.976	0.95	0.599	0.565	0.519	0.75	0.756	0.721	1.194	1.255	1.234	1.449	1.474	1.435	1.427	1.421	1.42	1.241	1.234	1.263	1.487	1.487	1.481	1.276	1.264	1.291	1.188	1.186	1.226	0.104	0.139	0.164	1.256	1.255	1.249	0.477	0.417	0.399	0.505	0.518	0.523	0.229	0.214	0.243	0.219	0.25	0.256	0.193
15.67	1.011	0.977	0.952	0.598	0.567	0.522	0.965	0.915	0.808	1.204	1.255	1.232	1.458	1.48	1.445	1.432	1.436	1.425	1.263	1.249	1.277	1.49	1.492	1.483	1.293	1.281	1.312	1.204	1.2	1.251	0.104	0.139	0.163	1.264	1.263	1.258	0.494	0.431	0.414	0.532	0.549	0.556	0.229	0.213	0.242	0.227	0.261	0.267	0.194
16	1.013	0.981	0.954	0.594	0.556	0.511	1.091	1.031	1.058	1.21	1.262	1.231	1.463	1.487	1.448	1.45	1.444	1.443	1.279	1.263	1.291	1.495	1.492	1.484	1.308	1.294	1.324	1.223	1.215	1.266	0.103	0.135	0.16	1.272	1.272	1.267	0.514	0.447	0.431	0.548	0.575	0.58	0.226	0.212	0.236	0.236	0.273	0.277	0.191
16.33	1.017	0.984	0.958	0.59	0.555	0.521	1.115	1.081	1.112	1.213	1.266	1.233	1.474	1.49	1.453	1.451	1.455	1.451	1.295	1.277	1.307	1.498	1.494	1.488	1.323	1.308	1.337	1.236	1.231	1.283	0.103	0.136	0.16	1.28	1.279	1.275	0.531	0.461	0.447	0.575	0.607	0.612	0.229	0.213	0.234	0.246	0.285	0.288	0.192
16.67	1.021	0.988	0.959	0.592	0.553	0.52	1.162	1.098	1.14	1.216	1.267	1.23	1.474	1.494	1.456	1.466	1.469	1.456	1.299	1.287	1.312	1.499	1.494	1.486	1.333	1.319	1.348	1.25	1.243	1.297	0.103	0.136	0.16	1.287	1.286	1.281	0.549	0.476	0.463	0.604	0.638	0.644	0.23	0.213	0.231	0.256	0.298	0.3	0.192
17	1.025	0.99	0.962	0.667	0.566	0.533	1.136	1.124	1.141	1.218	1.267	1.237	1.483	1.499	1.461	1.466	1.477	1.457	1.309	1.3	1.317	1.502	1.498	1.49	1.346	1.329	1.361	1.269	1.256	1.313	0.103	0.135	0.159	1.293	1.292	1.288	0.568	0.491	0.48	0.631	0.67	0.677	0.234	0.214	0.231	0.266	0.31	0.312	0.194
17.33	1.028	0.992	0.962	0.742	0.579	0.539	1.141	1.116	1.136	1.218	1.263	1.239	1.487	1.505	1.464	1.441	1.476	1.457	1.313	1.31	1.325	1.505	1.494	1.489	1.354	1.341	1.371	1.278	1.271	1.327	0.103	0.138	0.16	1.298	1.297	1.292	0.584	0.505	0.496	0.677	0.708	0.714	0.237	0.215	0.236	0.277	0.322	0.327	0.2
17.67	1.028	0.994	0.967	0.777	0.636	0.603	1.122	1.115	1.121	1.219	1.264	1.246	1.491	1.509	1.469	1.452	1.482	1.475	1.324	1.316	1.335	1.507	1.498	1.49	1.368	1.353	1.385	1.29	1.282	1.338	0.103	0.136	0.158	1.305	1.303	1.299	0.605	0.522	0.515	0.691	0.734	0.737	0.235	0.214	0.232	0.286	0.334	0.337	0.197
18	1.029	0.997	0.969	0.778	0.646	0.623	1.129	1.153	1.091	1.22	1.262	1.25	1.498	1.512	1.475	1.482	1.486	1.487	1.331	1.327	1.338	1.508	1.499	1.492	1.38	1.363	1.393	1.303	1.294	1.353	0.103	0.135	0.158	1.309	1.308	1.304	0.625	0.538	0.534	0.72	0.76	0.765	0.235	0.214	0.23	0.297	0.345	0.35	0.197
18.33	1.032	1.001	0.97	0.78	0.691	0.632	1.121	1.104	1.086	1.22	1.259	1.253	1.502	1.516	1.48	1.494	1.52	1.478	1.341	1.334	1.345	1.509	1.499	1.493	1.387	1.375	1.405	1.314	1.309	1.368	0.103	0.136	0.157	1.313	1.312	1.308	0.645	0.555	0.551	0.745	0.787	0.79	0.234	0.213	0.23	0.308	0.358	0.363	0.199
18.67	1.042	1.004	0.974	0.788	0.72	0.764	1.104	1.1	1.077	1.222	1.256	1.254	1.507	1.518	1.483	1.497	1.517	1.505	1.347	1.341	1.357	1.511	1.502	1.494	1.4	1.384	1.416	1.323	1.324	1.377	0.104	0.136	0.159	1.318	1.317	1.312	0.666	0.571	0.571	0.773	0.812	0.812	0.235	0.213	0.229	0.319	0.371	0.376	0.2
19	1.04	1.005	0.978	0.847	0.805	0.84	1.087	1.096	1.068	1.222	1.249	1.253	1.51	1.522	1.488	1.505	1.503	1.512	1.349	1.343	1.359	1.513	1.5	1.496	1.409	1.395	1.427	1.337	1.333	1.396	0.104	0.139	0.161	1.321	1.32	1.315	0.685	0.589	0.589	0.809	0.836	0.835	0.24	0.218	0.238	0.331	0.384	0.394	0.208
19.33	1.05	1.007	0.978	0.899	0.81	0.867	1.076	1.09	1.062	1.223	1.249	1.255	1.517	1.527	1.491	1.522	1.512	1.524	1.354	1.352	1.366	1.514	1.506	1.496	1.424	1.405	1.439	1.349	1.343	1.407	0.105	0.137	0.159	1.326	1.324	1.319	0.708	0.606	0.609	0.817	0.851	0.85	0.235	0.214	0.231	0.342	0.397	0.404	0.203
19.67	1.056	1.01	0.98	0.917	0.823	0.954	1.069	1.077	1.042	1.223	1.24	1.251	1.519	1.531	1.495	1.517	1.525	1.511	1.361	1.357	1.363	1.515	1.508	1.497	1.433	1.415	1.447	1.36	1.356	1.418	0.106	0.14	0.161	1.328	1.326	1.321	0.728	0.624	0.627	0.851	0.871	0.866	0.239	0.215	0.237	0.354	0.412	0.424	0.211
20	1.069	1.013	0.984	0.971	0.863	0.969	1.07	1.075	1.036	1.224	1.239	1.254	1.526	1.529	1.501	1.52	1.53	1.51	1.368	1.364	1.37	1.517	1.514	1.5	1.444	1.429	1.457	1.373	1.367	1.429	0.107	0.14	0.16	1.332	1.33	1.324	0.751	0.641	0.648	0.862	0.886	0.881	0.234	0.213	0.231	0.365	0.427	0.436	0.206
20.33	1.057	1.017	0.989	1.054	0.871	1.005	1.069	1.07	1.031	1.225	1.235	1.254	1.527	1.534	1.506	1.524	1.528	1.518	1.376	1.37	1.379	1.518	1.513	1.503	1.455	1.439	1.464	1.379	1.375	1.438	0.108	0.141	0.161	1.335	1.333	1.326	0.774	0.66	0.668	0.881	0.901	0.895	0.238	0.214	0.229	0.378	0.442	0.454	0.208
20.67	1.065	1.018	0.995	1.058	0.881	1.063	1.068	1.063	1.021	1.225	1.225	1.248	1.528	1.533	1.513	1.521	1.535	1.524	1.379	1.372	1.381	1.52	1.514	1.504	1.46	1.446	1.468	1.385	1.386	1.447	0.112	0.147	0.166	1.338	1.334	1.328	0.794	0.68	0.688	0.905	0.914	0.908	0.24	0.215	0.238	0.391	0.46	0.477	0.216
21	1.068	1.02	0.991	1.062	0.899	1.067	1.067	1.054	1.015	1.225	1.219	1.246	1.527	1.54	1.516	1.531	1.531	1.528	1.383	1.38	1.387	1.521	1.516	1.507	1.47	1.456	1.476	1.394	1.397	1.454	0.117	0.152	0.17	1.339	1.336	1.33	0.817	0.699	0.708	0.92	0.927	0.92	0.241	0.215	0.239	0.404	0.478	0.495	0.218
21.33	1.072	1.027	1	1.099	0.918	1.058	1.064	1.049	1.012	1.226	1.213	1.246	1.541	1.539	1.522	1.53	1.54	1.532	1.387	1.386	1.391	1.525	1.519	1.509	1.478	1.465	1.484	1.402	1.404	1.459	0.124	0.157	0.176	1.342	1.337	1.332	0.837	0.719	0.729	0.933	0.938	0.932	0.242	0.214	0.242	0.417	0.496	0.516	0.218
21.67	1.083	1.028	1.005	1.115	0.981	1.062	1.061	1.044	1.009	1.226	1.213	1.248	1.543	1.556	1.514	1.535	1.541	1.532	1.391	1.389	1.394	1.528	1.521	1.51	1.488	1.472	1.493	1.408	1.413	1.466	0.131	0.161	0.179	1.344	1.34	1.334	0.86	0.739	0.749	0.942	0.951	0.944	0.24	0.213	0.232	0.432	0.514	0.533	0.215
22	1.122	1.031	1.006	1.103	1.003	1.072	1.049	1.042	1.008	1.225	1.203	1.242	1.541	1.551	1.523	1.538	1.544	1.537	1.394	1.393	1.405	1.529	1.522	1.511	1.493	1.478	1.497	1.415	1.419	1.474	0.136	0.169	0.186	1.346	1.34	1.334	0.875	0.761	0.77	0.958	0.96	0.953	0.244	0.215	0.237	0.446	0.535	0.559	0.223
22.33	1.122	1.033	1.009	1.091	1.013	1.08	1.045	1.041	1.004	1.226	1.201	1.241	1.54	1.548	1.534	1.542	1.543	1.537	1.404	1.402	1.407	1.532	1.523	1.513	1.502	1.486	1.506	1.422	1.425	1.48	0.142	0.173	0.192	1.348	1.342	1.336	0.894	0.781	0.791	0.969	0.97	0.962	0.248	0.214	0.237	0.462	0.555	0.582	0.225
22.67	1.134	1.038	1.013	1.1	1.058	1.082	1.041	1.039	0.996	1.226	1.199	1.24	1.54	1.552	1.535	1.545	1.544	1.537	1.413	1.412	1.41	1.538	1.525	1.515	1.506	1.49	1.508	1.427	1.433	1.484	0.148	0.18	0.199	1.349	1.343	1.338	0.911	0.801	0.811	0.981	0.98	0.972	0.249	0.216	0.238	0.477	0.577	0.605	0.227
23	1.119	1.042	1.014	1.103	1.105	1.085	1.039	1.038	0.986	1.227	1.203	1.244	1.542	1.542	1.535	1.549	1.548	1.538	1.42	1.416	1.426	1.565	1.528	1.517	1.512	1.497	1.517	1.433	1.437	1.491	0.154	0.186	0.205	1.352	1.345	1.338	0.93	0.819	0.831	0.988	0.991	0.984	0.248	0.214	0.229	0.493	0.596	0.622	0.223
23.33	1.132	1.048	1.012	1.133	1.106	1.087	1.029	1.036	0.981	1.226	1.203	1.243	1.534	1.544	1.537	1.55	1.55	1.541	1.426	1.418	1.43	1.568	1.531	1.52	1.518	1.504	1.519	1.438	1.441	1.497	0.161	0.194	0.212	1.353	1.346	1.339	0.945	0.838	0.849	0.999	1	0.993	0.246	0.213	0.232	0.509	0.617	0.645	0.226
23.67	1.135	1.056	1.016	1.158	1.125	1.117	1.026	1.035	0.976	1.227	1.202	1.243	1.527	1.545	1.537	1.552	1.552	1.542	1.429	1.42	1.434	1.567	1.532	1.521	1.523	1.51	1.526	1.444	1.444	1.501	0.168	0.204	0.223	1.354	1.346	1.339	0.959	0.857	0.866	1.008	1.01	1.002	0.248	0.215	0.234	0.527	0.638	0.666	0.229
24	1.136	1.065	1.025	1.247	1.111	1.144	1.023	1.033	0.972	1.226	1.201	1.243	1.525	1.534	1.534	1.552	1.554	1.542	1.431	1.421	1.434	1.565	1.532	1.522	1.529	1.516	1.529	1.447	1.452	1.509	0.176	0.213	0.233	1.355	1.347	1.338	0.971	0.875	0.88	1.017	1.018	1.01	0.247	0.214	0.235	0.544	0.659	0.686	0.233
24.33	1.138	1.072	1.035	1.233	1.105	1.152	1.019	1.031	0.966	1.226	1.2	1.239	1.526	1.529	1.53	1.553	1.555	1.543	1.429	1.422	1.435	1.561	1.535	1.52	1.531	1.521	1.533	1.452	1.455	1.512	0.184	0.225	0.246	1.355	1.346	1.338	0.983	0.894	0.891	1.028	1.025	1.019	0.25	0.216	0.245	0.561	0.681	0.709	0.243
24.67	1.143	1.073	1.04	1.254	1.174	1.156	1.018	1.032	0.965	1.226	1.201	1.241	1.528	1.532	1.517	1.558	1.556	1.544	1.432	1.426	1.439	1.556	1.55	1.526	1.541	1.525	1.539	1.456	1.458	1.516	0.193	0.234	0.257	1.355	1.347	1.338	0.995	0.907	0.904	1.034	1.035	1.028	0.248	0.215	0.237	0.579	0.698	0.723	0.241
25	1.151	1.077	1.044	1.251	1.235	1.144	1.014	1.031	0.959	1.225	1.202	1.237	1.53	1.53	1.521	1.557	1.558	1.544	1.433	1.427	1.441	1.554	1.551	1.525	1.543	1.528	1.54	1.461	1.464	1.525	0.202	0.25	0.274	1.355	1.347	1.337	1.005	0.924	0.912	1.043	1.042	1.036	0.251	0.216	0.244	0.595	0.717	0.741	0.252
25.33	1.157	1.08	1.049	1.258	1.244	1.188	1.014	1.028	0.958	1.225	1.204	1.238	1.536	1.534	1.52	1.556	1.561	1.548	1.436	1.426	1.438	1.55	1.544	1.542	1.55	1.532	1.545	1.466	1.468	1.529	0.212	0.26	0.286	1.356	1.348	1.339	1.016	0.935	0.925	1.051	1.051	1.044	0.252	0.215	0.239	0.614	0.733	0.754	0.249
25.67	1.158	1.082	1.054	1.315	1.235	1.174	1.01	1.025	0.954	1.224	1.204	1.235	1.533	1.535	1.518	1.558	1.562	1.548	1.433	1.43	1.45	1.545	1.533	1.532	1.553	1.536	1.55	1.469	1.47	1.533	0.223	0.275	0.303	1.356	1.347	1.338	1.025	0.948	0.935	1.057	1.058	1.052	0.255	0.218	0.24	0.63	0.749	0.768	0.254
26	1.164	1.084	1.063	1.262	1.18	1.166	1.008	1.024	0.95	1.223	1.202	1.232	1.532	1.536	1.513	1.558	1.564	1.549	1.436	1.428	1.461	1.542	1.533	1.536	1.557	1.542	1.553	1.476	1.474	1.538	0.234	0.294	0.322	1.355	1.347	1.337	1.033	0.959	0.945	1.065	1.067	1.059	0.257	0.218	0.24	0.645	0.763	0.78	0.261
26.33	1.175	1.086	1.067	1.255	1.163	1.206	1.007	1.022	0.947	1.223	1.201	1.229	1.533	1.533	1.518	1.56	1.565	1.55	1.436	1.43	1.46	1.537	1.523	1.53	1.559	1.546	1.556	1.478	1.477	1.544	0.245	0.311	0.342	1.352	1.347	1.337	1.042	0.97	0.954	1.073	1.075	1.067	0.255	0.217	0.242	0.66	0.776	0.79	0.266
26.67	1.166	1.089	1.068	1.263	1.147	1.18	1.006	1.02	0.943	1.222	1.199	1.223	1.534	1.531	1.52	1.56	1.567	1.55	1.438	1.43	1.454	1.534	1.518	1.524	1.563	1.548	1.559	1.483	1.482	1.549	0.257	0.33	0.363	1.352	1.346	1.337	1.049	0.98	0.962	1.08	1.083	1.075	0.258	0.219	0.244	0.674	0.787	0.799	0.272
27	1.17	1.09	1.072	1.26	1.142	1.178	1.004	1.02	0.941	1.223	1.197	1.218	1.535	1.534	1.52	1.562	1.568	1.551	1.439	1.427	1.448	1.531	1.52	1.521	1.568	1.552	1.563	1.49	1.486	1.554	0.269	0.349	0.384	1.354	1.346	1.337	1.057	0.99	0.97	1.089	1.091	1.083	0.258	0.218	0.244	0.687	0.797	0.809	0.277
27.33	1.174	1.094	1.073	1.334	1.133	1.167	1.002	1.018	0.937	1.222	1.195	1.211	1.537	1.533	1.521	1.562	1.569	1.552	1.451	1.427	1.442	1.53	1.519	1.516	1.572	1.554	1.567	1.493	1.489	1.558	0.28	0.369	0.404	1.354	1.346	1.337	1.064	0.999	0.977	1.096	1.099	1.091	0.259	0.218	0.243	0.699	0.807	0.816	0.282
27.67	1.173	1.096	1.078	1.31	1.157	1.207	1.002	1.017	0.934	1.222	1.194	1.202	1.538	1.534	1.521	1.563	1.571	1.554	1.45	1.43	1.437	1.529	1.516	1.515	1.574	1.558	1.57	1.495	1.492	1.562	0.294	0.39	0.429	1.354	1.345	1.336	1.07	1.007	0.984	1.105	1.107	1.099	0.261	0.219	0.244	0.711	0.814	0.823	0.288
28	1.174	1.097	1.08	1.283	1.187	1.173	1.001	1.015	0.931	1.222	1.193	1.194	1.537	1.533	1.521	1.563	1.571	1.553	1.446	1.435	1.43	1.528	1.518	1.513	1.577	1.56	1.573	1.502	1.496	1.566	0.307	0.408	0.45	1.354	1.345	1.336	1.076	1.015	0.993	1.112	1.114	1.106	0.259	0.217	0.244	0.721	0.821	0.828	0.293
28.33	1.177	1.101	1.081	1.274	1.215	1.175	1	1.014	0.929	1.222	1.192	1.187	1.538	1.533	1.52	1.563	1.573	1.554	1.442	1.437	1.421	1.529	1.518	1.518	1.579	1.562	1.575	1.505	1.499	1.569	0.322	0.428	0.474	1.354	1.344	1.336	1.082	1.023	0.999	1.121	1.122	1.113	0.259	0.217	0.246	0.731	0.828	0.834	0.298
28.67	1.181	1.104	1.084	1.292	1.189	1.224	1	1.014	0.922	1.221	1.192	1.183	1.538	1.534	1.52	1.564	1.574	1.555	1.438	1.435	1.419	1.525	1.518	1.514	1.582	1.564	1.578	1.51	1.504	1.572	0.337	0.45	0.496	1.353	1.344	1.336	1.088	1.029	1.005	1.128	1.129	1.12	0.259	0.218	0.247	0.74	0.833	0.839	0.303
29	1.184	1.108	1.087	1.26	1.161	1.175	1	1.011	0.921	1.221	1.192	1.183	1.538	1.533	1.519	1.564	1.574	1.555	1.432	1.433	1.421	1.528	1.517	1.52	1.583	1.567	1.58	1.514	1.507	1.576	0.354	0.47	0.519	1.353	1.343	1.336	1.093	1.036	1.011	1.137	1.137	1.128	0.259	0.217	0.249	0.749	0.838	0.843	0.308
29.33	1.185	1.107	1.095	1.249	1.182	1.174	1.001	1.01	0.919	1.22	1.192	1.185	1.537	1.534	1.519	1.565	1.575	1.556	1.426	1.432	1.419	1.529	1.521	1.522	1.587	1.57	1.583	1.519	1.511	1.58	0.371	0.491	0.539	1.353	1.343	1.337	1.098	1.043	1.016	1.145	1.143	1.135	0.258	0.218	0.25	0.756	0.842	0.847	0.313
29.67	1.185	1.104	1.101	1.236	1.193	1.166	1	1.009	0.917	1.22	1.192	1.185	1.537	1.534	1.517	1.565	1.577	1.556	1.417	1.429	1.414	1.526	1.524	1.526	1.589	1.572	1.586	1.521	1.514	1.583	0.391	0.515	0.564	1.352	1.343	1.337	1.104	1.049	1.022	1.153	1.15	1.142	0.258	0.218	0.249	0.764	0.846	0.851	0.319
30	1.187	1.108	1.104	1.259	1.132	1.164	0.998	1.007	0.916	1.219	1.19	1.181	1.536	1.534	1.517	1.565	1.578	1.556	1.412	1.422	1.407	1.53	1.526	1.528	1.591	1.573	1.588	1.526	1.516	1.587	0.413	0.536	0.586	1.352	1.34	1.337	1.109	1.054	1.029	1.159	1.157	1.148	0.258	0.218	0.25	0.77	0.849	0.853	0.324
30.33	1.189	1.109	1.105	1.222	1.137	1.168	0.999	1.006	0.914	1.219	1.19	1.18	1.534	1.532	1.517	1.565	1.578	1.558	1.411	1.416	1.405	1.528	1.525	1.532	1.592	1.575	1.59	1.529	1.519	1.59	0.435	0.559	0.607	1.35	1.34	1.337	1.114	1.059	1.035	1.168	1.164	1.155	0.259	0.217	0.251	0.777	0.852	0.855	0.33
30.67	1.189	1.112	1.109	1.223	1.198	1.17	0.996	1.004	0.912	1.219	1.189	1.178	1.535	1.531	1.516	1.566	1.579	1.559	1.412	1.414	1.395	1.531	1.527	1.535	1.595	1.577	1.592	1.531	1.522	1.592	0.459	0.582	0.63	1.35	1.34	1.336	1.118	1.064	1.041	1.175	1.171	1.162	0.259	0.219	0.257	0.782	0.855	0.857	0.336
31	1.197	1.113	1.107	1.222	1.177	1.166	0.996	1.003	0.911	1.218	1.189	1.177	1.534	1.53	1.515	1.566	1.579	1.558	1.41	1.41	1.388	1.527	1.525	1.532	1.596	1.578	1.594	1.533	1.523	1.594	0.484	0.604	0.652	1.348	1.337	1.336	1.123	1.069	1.046	1.182	1.175	1.169	0.261	0.219	0.257	0.787	0.858	0.858	0.343
31.33	1.194	1.114	1.107	1.213	1.143	1.209	0.994	1.001	0.908	1.217	1.187	1.175	1.532	1.528	1.513	1.566	1.579	1.557	1.407	1.407	1.384	1.524	1.525	1.533	1.596	1.579	1.594	1.536	1.524	1.596	0.508	0.626	0.67	1.346	1.335	1.335	1.126	1.074	1.051	1.19	1.181	1.175	0.261	0.218	0.255	0.792	0.859	0.858	0.347
31.67	1.195	1.119	1.11	1.21	1.143	1.175	0.994	0.999	0.907	1.218	1.188	1.175	1.532	1.527	1.513	1.566	1.579	1.558	1.406	1.408	1.377	1.53	1.524	1.537	1.598	1.581	1.596	1.538	1.528	1.598	0.531	0.647	0.687	1.345	1.334	1.339	1.131	1.079	1.058	1.198	1.188	1.183	0.261	0.218	0.257	0.796	0.86	0.859	0.353
32	1.198	1.117	1.115	1.207	1.177	1.166	0.993	0.998	0.906	1.218	1.188	1.174	1.531	1.526	1.511	1.567	1.58	1.558	1.405	1.405	1.37	1.525	1.526	1.537	1.6	1.582	1.598	1.541	1.53	1.6	0.555	0.668	0.705	1.345	1.335	1.338	1.135	1.083	1.063	1.206	1.199	1.189	0.261	0.219	0.258	0.799	0.862	0.861	0.36
32.33	1.2	1.117	1.112	1.214	1.154	1.156	0.992	0.997	0.904	1.218	1.188	1.174	1.53	1.524	1.508	1.567	1.58	1.559	1.403	1.401	1.371	1.525	1.528	1.542	1.601	1.584	1.599	1.543	1.532	1.602	0.578	0.687	0.722	1.344	1.333	1.336	1.139	1.088	1.069	1.212	1.206	1.196	0.262	0.22	0.257	0.803	0.862	0.863	0.365
32.67	1.202	1.117	1.115	1.196	1.151	1.158	0.99	0.995	0.902	1.218	1.188	1.171	1.528	1.522	1.508	1.567	1.58	1.559	1.4	1.397	1.367	1.524	1.526	1.54	1.602	1.585	1.6	1.544	1.534	1.602	0.6	0.706	0.737	1.343	1.333	1.334	1.143	1.091	1.074	1.219	1.212	1.202	0.262	0.22	0.26	0.806	0.863	0.863	0.371
33	1.203	1.117	1.119	1.187	1.153	1.159	0.99	0.995	0.9	1.218	1.187	1.17	1.527	1.521	1.506	1.566	1.581	1.559	1.4	1.393	1.366	1.527	1.524	1.537	1.603	1.586	1.602	1.545	1.536	1.604	0.62	0.723	0.751	1.341	1.331	1.332	1.146	1.096	1.08	1.226	1.218	1.208	0.261	0.219	0.26	0.808	0.863	0.864	0.378
33.33	1.204	1.119	1.122	1.183	1.166	1.163	0.989	0.991	0.898	1.217	1.187	1.169	1.525	1.518	1.505	1.566	1.581	1.56	1.398	1.388	1.366	1.527	1.529	1.536	1.604	1.588	1.603	1.546	1.537	1.604	0.641	0.74	0.765	1.34	1.331	1.331	1.15	1.099	1.086	1.233	1.224	1.212	0.263	0.221	0.261	0.81	0.864	0.865	0.385
33.67	1.204	1.118	1.122	1.194	1.134	1.15	0.988	0.989	0.896	1.217	1.187	1.168	1.524	1.516	1.504	1.566	1.58	1.56	1.396	1.381	1.365	1.527	1.527	1.536	1.605	1.589	1.604	1.548	1.539	1.606	0.661	0.755	0.778	1.338	1.331	1.328	1.154	1.102	1.091	1.24	1.23	1.218	0.265	0.222	0.265	0.812	0.866	0.865	0.391
34	1.205	1.119	1.126	1.192	1.135	1.18	0.988	0.987	0.894	1.217	1.187	1.167	1.522	1.514	1.502	1.566	1.581	1.56	1.395	1.381	1.365	1.534	1.528	1.534	1.605	1.589	1.604	1.549	1.54	1.607	0.68	0.77	0.79	1.337	1.331	1.328	1.157	1.106	1.097	1.246	1.235	1.224	0.264	0.222	0.266	0.814	0.866	0.866	0.397
34.33	1.207	1.119	1.128	1.188	1.147	1.151	0.987	0.986	0.892	1.217	1.186	1.168	1.521	1.512	1.5	1.565	1.58	1.56	1.394	1.38	1.365	1.525	1.527	1.541	1.606	1.59	1.605	1.551	1.541	1.608	0.699	0.783	0.801	1.337	1.331	1.327	1.161	1.11	1.102	1.252	1.241	1.229	0.265	0.223	0.27	0.815	0.867	0.867	0.404
34.67	1.208	1.119	1.13	1.187	1.141	1.149	0.987	0.985	0.891	1.217	1.185	1.167	1.518	1.511	1.498	1.565	1.579	1.561	1.393	1.38	1.367	1.523	1.525	1.535	1.606	1.591	1.606	1.552	1.542	1.609	0.711	0.797	0.812	1.337	1.331	1.326	1.165	1.113	1.107	1.258	1.246	1.234	0.265	0.223	0.269	0.816	0.867	0.867	0.409
35	1.21	1.12	1.133	1.183	1.129	1.146	0.986	0.983	0.891	1.218	1.186	1.167	1.517	1.509	1.497	1.564	1.579	1.561	1.393	1.379	1.367	1.521	1.53	1.532	1.607	1.592	1.607	1.553	1.542	1.609	0.725	0.808	0.821	1.334	1.331	1.323	1.168	1.117	1.113	1.264	1.252	1.238	0.266	0.224	0.27	0.816	0.867	0.867	0.415
35.33	1.211	1.121	1.134	1.191	1.122	1.142	0.985	0.982	0.888	1.217	1.185	1.167	1.515	1.508	1.495	1.563	1.577	1.56	1.391	1.378	1.366	1.515	1.524	1.533	1.607	1.593	1.607	1.554	1.543	1.61	0.738	0.819	0.83	1.334	1.332	1.325	1.171	1.12	1.117	1.271	1.257	1.242	0.269	0.224	0.267	0.817	0.867	0.867	0.423
35.67	1.213	1.121	1.138	1.179	1.144	1.142	0.985	0.981	0.886	1.217	1.185	1.174	1.514	1.505	1.494	1.562	1.576	1.56	1.391	1.377	1.367	1.519	1.521	1.533	1.608	1.593	1.608	1.554	1.543	1.611	0.749	0.829	0.838	1.333	1.332	1.326	1.175	1.124	1.123	1.276	1.264	1.248	0.27	0.225	0.267	0.818	0.866	0.867	0.431
36	1.215	1.12	1.142	1.18	1.159	1.146	0.984	0.979	0.884	1.217	1.184	1.17	1.513	1.504	1.492	1.561	1.575	1.56	1.39	1.376	1.365	1.516	1.519	1.534	1.608	1.594	1.609	1.555	1.544	1.611	0.756	0.837	0.845	1.333	1.331	1.323	1.177	1.127	1.127	1.281	1.268	1.252	0.272	0.226	0.268	0.818	0.866	0.867	0.439
36.33	1.216	1.12	1.144	1.206	1.115	1.135	0.983	0.978	0.882	1.217	1.183	1.172	1.512	1.503	1.491	1.56	1.573	1.56	1.388	1.375	1.366	1.525	1.522	1.541	1.608	1.594	1.609	1.556	1.544	1.611	0.764	0.846	0.851	1.332	1.334	1.324	1.181	1.13	1.131	1.286	1.272	1.257	0.275	0.227	0.267	0.818	0.865	0.866	0.445
36.67	1.217	1.122	1.147	1.172	1.116	1.136	0.982	0.977	0.879	1.218	1.184	1.171	1.511	1.502	1.49	1.559	1.571	1.56	1.386	1.373	1.365	1.52	1.531	1.535	1.609	1.595	1.609	1.557	1.545	1.612	0.769	0.854	0.857	1.332	1.333	1.323	1.184	1.133	1.135	1.292	1.276	1.261	0.276	0.228	0.267	0.817	0.864	0.865	0.453
37	1.217	1.123	1.149	1.158	1.15	1.151	0.982	0.976	0.878	1.217	1.183	1.17	1.51	1.501	1.488	1.558	1.57	1.559	1.385	1.371	1.364	1.515	1.522	1.53	1.608	1.595	1.609	1.557	1.545	1.612	0.775	0.861	0.864	1.331	1.331	1.321	1.187	1.137	1.139	1.297	1.281	1.265	0.277	0.228	0.266	0.817	0.864	0.866	0.462
37.33	1.219	1.122	1.15	1.159	1.116	1.147	0.981	0.974	0.875	1.217	1.182	1.169	1.51	1.5	1.487	1.556	1.568	1.559	1.382	1.37	1.364	1.512	1.52	1.525	1.609	1.596	1.609	1.558	1.545	1.612	0.778	0.868	0.869	1.331	1.33	1.32	1.189	1.14	1.142	1.301	1.284	1.27	0.279	0.23	0.267	0.817	0.863	0.865	0.47
37.67	1.219	1.123	1.151	1.154	1.119	1.13	0.98	0.973	0.874	1.218	1.183	1.17	1.509	1.5	1.485	1.555	1.566	1.558	1.38	1.368	1.364	1.515	1.528	1.52	1.609	1.596	1.61	1.558	1.546	1.611	0.783	0.875	0.874	1.33	1.328	1.321	1.192	1.143	1.147	1.306	1.288	1.274	0.281	0.229	0.268	0.816	0.863	0.864	0.478
38	1.216	1.121	1.153	1.153	1.107	1.129	0.979	0.971	0.872	1.216	1.182	1.169	1.508	1.5	1.484	1.554	1.563	1.558	1.378	1.366	1.363	1.512	1.519	1.514	1.609	1.597	1.61	1.559	1.546	1.611	0.789	0.882	0.879	1.329	1.329	1.323	1.195	1.146	1.149	1.31	1.292	1.278	0.283	0.23	0.268	0.815	0.862	0.863	0.487
38.33	1.216	1.123	1.153	1.145	1.133	1.128	0.979	0.968	0.87	1.217	1.182	1.167	1.508	1.499	1.484	1.553	1.56	1.557	1.376	1.364	1.363	1.507	1.515	1.512	1.61	1.597	1.61	1.559	1.546	1.611	0.792	0.888	0.884	1.329	1.326	1.321	1.198	1.149	1.153	1.315	1.295	1.282	0.286	0.231	0.268	0.815	0.861	0.863	0.498
38.67	1.216	1.126	1.153	1.14	1.125	1.147	0.977	0.967	0.868	1.216	1.181	1.169	1.508	1.499	1.482	1.551	1.558	1.556	1.374	1.362	1.362	1.504	1.514	1.511	1.609	1.597	1.61	1.56	1.547	1.611	0.798	0.895	0.888	1.328	1.327	1.32	1.2	1.152	1.156	1.319	1.297	1.286	0.288	0.233	0.269	0.815	0.86	0.862	0.509
39	1.216	1.128	1.155	1.144	1.119	1.141	0.976	0.966	0.867	1.217	1.181	1.167	1.509	1.499	1.481	1.549	1.555	1.555	1.373	1.36	1.361	1.509	1.514	1.512	1.609	1.597	1.61	1.56	1.547	1.611	0.801	0.901	0.893	1.328	1.327	1.318	1.203	1.156	1.159	1.325	1.303	1.29	0.289	0.234	0.269	0.814	0.859	0.861	0.52
39.33	1.216	1.13	1.159	1.133	1.116	1.14	0.975	0.966	0.865	1.216	1.181	1.167	1.508	1.498	1.48	1.548	1.552	1.554	1.369	1.358	1.36	1.51	1.513	1.517	1.609	1.598	1.61	1.56	1.547	1.61	0.806	0.905	0.896	1.328	1.327	1.318	1.206	1.159	1.162	1.329	1.306	1.293	0.294	0.235	0.272	0.813	0.857	0.86	0.529
39.67	1.215	1.131	1.158	1.139	1.113	1.137	0.974	0.965	0.863	1.215	1.18	1.167	1.508	1.498	1.479	1.545	1.548	1.553	1.367	1.356	1.359	1.51	1.51	1.513	1.609	1.598	1.609	1.56	1.547	1.609	0.811	0.912	0.901	1.326	1.325	1.318	1.208	1.161	1.165	1.333	1.309	1.297	0.296	0.236	0.271	0.812	0.856	0.859	0.539
40	1.216	1.13	1.163	1.136	1.111	1.135	0.973	0.964	0.861	1.216	1.18	1.165	1.508	1.498	1.478	1.544	1.545	1.552	1.366	1.354	1.358	1.505	1.51	1.503	1.609	1.599	1.61	1.561	1.547	1.609	0.815	0.916	0.904	1.327	1.325	1.317	1.21	1.164	1.168	1.337	1.313	1.3	0.297	0.237	0.272	0.811	0.854	0.858	0.548
40.33	1.216	1.131	1.161	1.123	1.107	1.131	0.972	0.962	0.86	1.215	1.179	1.163	1.506	1.498	1.477	1.542	1.541	1.55	1.364	1.351	1.357	1.512	1.505	1.494	1.608	1.598	1.609	1.561	1.546	1.609	0.82	0.921	0.907	1.325	1.323	1.317	1.213	1.167	1.17	1.34	1.316	1.304	0.298	0.237	0.271	0.809	0.854	0.857	0.556
40.67	1.217	1.131	1.163	1.122	1.119	1.128	0.97	0.961	0.859	1.214	1.179	1.162	1.507	1.497	1.476	1.539	1.537	1.548	1.36	1.349	1.356	1.513	1.506	1.492	1.608	1.598	1.609	1.561	1.546	1.608	0.826	0.926	0.91	1.325	1.324	1.316	1.214	1.17	1.172	1.344	1.318	1.306	0.3	0.238	0.273	0.808	0.852	0.855	0.567
41	1.217	1.132	1.159	1.144	1.104	1.127	0.97	0.96	0.859	1.216	1.179	1.16	1.508	1.497	1.476	1.537	1.533	1.546	1.357	1.347	1.355	1.506	1.499	1.488	1.608	1.599	1.609	1.561	1.546	1.608	0.829	0.93	0.913	1.326	1.323	1.316	1.217	1.172	1.175	1.349	1.322	1.309	0.302	0.241	0.274	0.806	0.852	0.854	0.575
41.33	1.217	1.134	1.158	1.141	1.104	1.123	0.968	0.959	0.857	1.215	1.178	1.162	1.507	1.495	1.476	1.534	1.528	1.543	1.355	1.345	1.354	1.504	1.492	1.485	1.608	1.599	1.609	1.561	1.546	1.607	0.831	0.935	0.916	1.324	1.323	1.316	1.219	1.175	1.177	1.353	1.325	1.312	0.305	0.241	0.275	0.804	0.85	0.853	0.583
41.67	1.217	1.138	1.158	1.128	1.104	1.121	0.968	0.959	0.856	1.215	1.179	1.162	1.508	1.496	1.475	1.532	1.524	1.54	1.352	1.343	1.353	1.508	1.487	1.481	1.608	1.599	1.608	1.562	1.546	1.607	0.835	0.94	0.919	1.324	1.323	1.313	1.221	1.178	1.18	1.356	1.329	1.315	0.306	0.242	0.276	0.803	0.849	0.851	0.593
42	1.217	1.139	1.156	1.148	1.103	1.121	0.967	0.958	0.856	1.214	1.179	1.161	1.507	1.495	1.474	1.529	1.519	1.538	1.349	1.341	1.351	1.497	1.481	1.48	1.607	1.599	1.608	1.562	1.546	1.607	0.837	0.943	0.92	1.323	1.323	1.313	1.223	1.181	1.183	1.36	1.331	1.318	0.308	0.244	0.278	0.8	0.847	0.85	0.6
42.33	1.217	1.144	1.155	1.125	1.099	1.12	0.966	0.957	0.855	1.215	1.178	1.159	1.508	1.494	1.474	1.527	1.515	1.535	1.346	1.339	1.35	1.52	1.476	1.477	1.607	1.599	1.608	1.562	1.546	1.606	0.84	0.947	0.923	1.324	1.323	1.314	1.225	1.182	1.185	1.364	1.334	1.321	0.309	0.244	0.279	0.798	0.846	0.849	0.611
42.67	1.216	1.146	1.154	1.118	1.099	1.119	0.965	0.955	0.854	1.214	1.178	1.16	1.508	1.494	1.475	1.524	1.509	1.531	1.343	1.336	1.349	1.492	1.472	1.473	1.607	1.599	1.607	1.562	1.546	1.606	0.843	0.95	0.924	1.323	1.323	1.314	1.227	1.184	1.187	1.367	1.337	1.323	0.311	0.247	0.28	0.796	0.844	0.848	0.618
43	1.216	1.145	1.153	1.119	1.101	1.117	0.964	0.955	0.853	1.214	1.177	1.155	1.507	1.494	1.475	1.52	1.504	1.527	1.34	1.334	1.347	1.496	1.467	1.468	1.607	1.599	1.607	1.562	1.546	1.605	0.843	0.954	0.927	1.323	1.323	1.313	1.229	1.185	1.189	1.371	1.339	1.326	0.313	0.248	0.281	0.795	0.843	0.846	0.623
43.33	1.216	1.147	1.153	1.119	1.097	1.119	0.963	0.953	0.852	1.213	1.177	1.161	1.506	1.494	1.475	1.517	1.498	1.523	1.337	1.331	1.346	1.495	1.464	1.464	1.606	1.599	1.606	1.562	1.546	1.605	0.846	0.957	0.928	1.323	1.323	1.314	1.231	1.188	1.19	1.375	1.343	1.328	0.315	0.248	0.281	0.794	0.841	0.844	0.628
43.67	1.216	1.148	1.152	1.118	1.099	1.117	0.963	0.953	0.851	1.213	1.177	1.159	1.506	1.492	1.476	1.514	1.493	1.52	1.334	1.329	1.344	1.488	1.46	1.458	1.607	1.599	1.606	1.562	1.546	1.604	0.845	0.959	0.93	1.323	1.322	1.313	1.233	1.19	1.193	1.379	1.347	1.331	0.316	0.25	0.283	0.792	0.841	0.843	0.634
44	1.216	1.149	1.152	1.115	1.101	1.113	0.962	0.952	0.85	1.213	1.177	1.161	1.506	1.493	1.475	1.51	1.487	1.516	1.331	1.326	1.343	1.483	1.461	1.455	1.606	1.6	1.606	1.562	1.546	1.604	0.846	0.961	0.93	1.323	1.323	1.312	1.236	1.191	1.195	1.381	1.349	1.333	0.319	0.253	0.284	0.79	0.839	0.841	0.638
44.33	1.216	1.15	1.15	1.114	1.103	1.111	0.961	0.951	0.849	1.213	1.177	1.157	1.506	1.495	1.476	1.507	1.481	1.511	1.328	1.324	1.341	1.49	1.457	1.455	1.606	1.599	1.605	1.562	1.546	1.604	0.848	0.964	0.933	1.323	1.322	1.311	1.238	1.194	1.197	1.386	1.351	1.336	0.321	0.254	0.285	0.789	0.838	0.84	0.645
44.67	1.215	1.154	1.149	1.113	1.102	1.111	0.96	0.95	0.848	1.212	1.176	1.161	1.506	1.492	1.476	1.504	1.474	1.506	1.325	1.321	1.34	1.49	1.448	1.472	1.605	1.6	1.605	1.562	1.546	1.604	0.847	0.967	0.933	1.323	1.321	1.311	1.239	1.197	1.198	1.388	1.353	1.337	0.323	0.256	0.287	0.788	0.836	0.839	0.651
45	1.215	1.151	1.149	1.117	1.101	1.115	0.959	0.949	0.848	1.212	1.176	1.161	1.506	1.492	1.476	1.499	1.467	1.5	1.322	1.318	1.339	1.494	1.446	1.468	1.605	1.6	1.605	1.562	1.546	1.603	0.847	0.968	0.935	1.323	1.321	1.311	1.241	1.198	1.199	1.393	1.356	1.34	0.326	0.259	0.29	0.787	0.834	0.838	0.658
45.33	1.215	1.151	1.15	1.114	1.102	1.116	0.958	0.948	0.847	1.212	1.175	1.162	1.506	1.492	1.475	1.495	1.462	1.496	1.319	1.315	1.337	1.495	1.443	1.469	1.605	1.6	1.605	1.562	1.546	1.604	0.846	0.97	0.934	1.325	1.321	1.311	1.242	1.2	1.202	1.395	1.358	1.341	0.329	0.26	0.289	0.785	0.832	0.836	0.665
45.67	1.214	1.152	1.15	1.111	1.101	1.113	0.958	0.947	0.847	1.212	1.177	1.164	1.506	1.491	1.476	1.491	1.454	1.49	1.317	1.313	1.335	1.483	1.441	1.464	1.605	1.6	1.604	1.562	1.546	1.603	0.845	0.972	0.936	1.325	1.322	1.31	1.244	1.202	1.204	1.4	1.361	1.345	0.331	0.263	0.293	0.785	0.832	0.835	0.672
46	1.212	1.152	1.148	1.111	1.1	1.112	0.956	0.946	0.846	1.212	1.176	1.165	1.505	1.49	1.476	1.487	1.448	1.484	1.314	1.31	1.333	1.491	1.444	1.462	1.605	1.599	1.604	1.562	1.546	1.603	0.844	0.973	0.936	1.326	1.321	1.31	1.245	1.203	1.206	1.402	1.362	1.347	0.335	0.265	0.292	0.784	0.83	0.833	0.678
46.33	1.212	1.155	1.146	1.109	1.1	1.111	0.955	0.946	0.846	1.212	1.176	1.165	1.506	1.489	1.477	1.482	1.442	1.48	1.312	1.308	1.332	1.489	1.44	1.463	1.605	1.6	1.604	1.563	1.546	1.603	0.842	0.975	0.937	1.328	1.322	1.31	1.247	1.206	1.209	1.406	1.365	1.349	0.338	0.268	0.297	0.783	0.829	0.833	0.684
46.67	1.211	1.156	1.145	1.109	1.1	1.111	0.954	0.944	0.845	1.212	1.176	1.162	1.505	1.489	1.477	1.478	1.433	1.473	1.309	1.306	1.33	1.486	1.437	1.467	1.604	1.6	1.604	1.562	1.546	1.603	0.84	0.976	0.938	1.328	1.322	1.31	1.248	1.206	1.21	1.41	1.367	1.351	0.34	0.271	0.298	0.782	0.828	0.832	0.688
47	1.21	1.155	1.144	1.11	1.1	1.111	0.954	0.943	0.844	1.211	1.176	1.168	1.506	1.489	1.475	1.472	1.427	1.467	1.307	1.303	1.329	1.483	1.436	1.459	1.604	1.6	1.603	1.562	1.546	1.603	0.839	0.978	0.939	1.328	1.322	1.31	1.25	1.207	1.212	1.413	1.37	1.353	0.344	0.275	0.3	0.782	0.826	0.832	0.695
47.33	1.209	1.157	1.144	1.112	1.099	1.111	0.953	0.942	0.844	1.211	1.175	1.167	1.505	1.49	1.476	1.468	1.42	1.46	1.305	1.301	1.327	1.471	1.436	1.456	1.604	1.6	1.604	1.563	1.546	1.603	0.837	0.979	0.938	1.328	1.322	1.31	1.251	1.209	1.213	1.416	1.372	1.356	0.349	0.279	0.305	0.78	0.825	0.829	0.703
47.67	1.207	1.154	1.145	1.114	1.099	1.111	0.951	0.942	0.843	1.211	1.175	1.169	1.503	1.49	1.476	1.462	1.414	1.453	1.303	1.298	1.326	1.465	1.437	1.473	1.604	1.6	1.603	1.562	1.546	1.602	0.835	0.979	0.939	1.329	1.321	1.307	1.252	1.21	1.216	1.42	1.374	1.358	0.351	0.281	0.307	0.779	0.824	0.828	0.706
48	1.205	1.154	1.146	1.113	1.103	1.11	0.95	0.941	0.842	1.208	1.173	1.165	1.503	1.491	1.477	1.457	1.406	1.446	1.301	1.295	1.325	1.469	1.439	1.47	1.604	1.6	1.603	1.562	1.546	1.602	0.834	0.98	0.938	1.329	1.321	1.308	1.254	1.212	1.216	1.423	1.375	1.359	0.357	0.287	0.312	0.779	0.822	0.827	0.71
48.33	1.204	1.156	1.146	1.112	1.103	1.111	0.949	0.94	0.842	1.209	1.173	1.168	1.503	1.488	1.476	1.452	1.4	1.441	1.299	1.293	1.323	1.473	1.444	1.481	1.604	1.6	1.603	1.562	1.546	1.602	0.831	0.98	0.939	1.329	1.321	1.308	1.256	1.214	1.216	1.427	1.377	1.362	0.362	0.293	0.313	0.778	0.821	0.827	0.714
48.67	1.203	1.159	1.147	1.116	1.103	1.11	0.948	0.939	0.842	1.209	1.174	1.169	1.502	1.489	1.477	1.446	1.393	1.435	1.297	1.29	1.321	1.467	1.444	1.447	1.603	1.599	1.603	1.563	1.546	1.602	0.83	0.979	0.937	1.329	1.322	1.307	1.256	1.215	1.218	1.43	1.378	1.363	0.366	0.298	0.319	0.777	0.82	0.826	0.717
49	1.202	1.162	1.145	1.11	1.099	1.114	0.947	0.938	0.841	1.21	1.173	1.172	1.502	1.488	1.477	1.442	1.387	1.429	1.295	1.288	1.32	1.461	1.446	1.444	1.604	1.599	1.602	1.563	1.546	1.602	0.827	0.98	0.938	1.329	1.322	1.308	1.259	1.216	1.221	1.435	1.381	1.366	0.373	0.306	0.326	0.776	0.819	0.824	0.721
49.33	1.2	1.165	1.144	1.11	1.1	1.111	0.945	0.936	0.84	1.208	1.171	1.165	1.501	1.489	1.478	1.437	1.382	1.423	1.293	1.285	1.318	1.452	1.449	1.436	1.604	1.599	1.602	1.562	1.546	1.602	0.826	0.98	0.938	1.329	1.322	1.308	1.26	1.217	1.222	1.438	1.383	1.369	0.38	0.311	0.33	0.776	0.818	0.823	0.723
49.67	1.198	1.166	1.145	1.112	1.1	1.112	0.944	0.934	0.839	1.207	1.172	1.159	1.5	1.489	1.478	1.431	1.377	1.419	1.291	1.283	1.317	1.44	1.45	1.435	1.603	1.599	1.602	1.562	1.546	1.601	0.823	0.98	0.937	1.329	1.324	1.308	1.261	1.219	1.223	1.44	1.385	1.371	0.388	0.32	0.338	0.775	0.818	0.823	0.726
50	1.196	1.163	1.145	1.111	1.099	1.11	0.944	0.933	0.838	1.206	1.172	1.151	1.5	1.488	1.479	1.425	1.372	1.413	1.289	1.28	1.315	1.459	1.451	1.432	1.603	1.598	1.601	1.562	1.546	1.601	0.821	0.978	0.935	1.33	1.324	1.307	1.262	1.219	1.225	1.444	1.387	1.373	0.393	0.324	0.341	0.774	0.817	0.822	0.729
50.33	1.195	1.168	1.145	1.112	1.1	1.111	0.943	0.932	0.838	1.206	1.17	1.15	1.5	1.487	1.481	1.421	1.369	1.409	1.287	1.278	1.315	1.456	1.448	1.419	1.603	1.599	1.602	1.562	1.547	1.601	0.818	0.978	0.935	1.33	1.324	1.308	1.264	1.22	1.226	1.449	1.389	1.376	0.399	0.331	0.347	0.774	0.816	0.822	0.732
50.67	1.193	1.167	1.142	1.112	1.101	1.116	0.942	0.931	0.837	1.206	1.171	1.147	1.499	1.486	1.477	1.416	1.365	1.404	1.285	1.276	1.313	1.45	1.446	1.411	1.603	1.599	1.601	1.562	1.546	1.601	0.814	0.979	0.935	1.331	1.325	1.307	1.265	1.22	1.227	1.453	1.391	1.379	0.405	0.337	0.352	0.773	0.815	0.82	0.734
51	1.191	1.167	1.14	1.113	1.101	1.107	0.942	0.931	0.837	1.207	1.171	1.153	1.498	1.485	1.477	1.41	1.362	1.399	1.283	1.274	1.313	1.447	1.445	1.406	1.603	1.599	1.601	1.563	1.547	1.601	0.81	0.978	0.934	1.331	1.325	1.307	1.266	1.222	1.228	1.457	1.394	1.382	0.409	0.342	0.356	0.773	0.813	0.819	0.735
51.33	1.189	1.166	1.138	1.115	1.103	1.109	0.94	0.93	0.836	1.207	1.17	1.148	1.497	1.483	1.477	1.406	1.359	1.394	1.281	1.272	1.311	1.438	1.444	1.407	1.603	1.598	1.602	1.563	1.547	1.601	0.809	0.979	0.933	1.331	1.326	1.308	1.267	1.223	1.229	1.462	1.398	1.384	0.418	0.348	0.362	0.773	0.813	0.818	0.738
51.67	1.188	1.165	1.137	1.116	1.105	1.105	0.939	0.929	0.836	1.206	1.17	1.15	1.496	1.482	1.476	1.4	1.357	1.389	1.28	1.27	1.311	1.443	1.443	1.433	1.603	1.598	1.601	1.563	1.547	1.601	0.806	0.979	0.932	1.331	1.327	1.305	1.269	1.224	1.232	1.466	1.401	1.387	0.421	0.353	0.363	0.772	0.812	0.816	0.74
52	1.188	1.166	1.136	1.117	1.106	1.105	0.938	0.928	0.836	1.205	1.17	1.151	1.494	1.481	1.48	1.395	1.355	1.385	1.278	1.268	1.31	1.478	1.435	1.452	1.603	1.598	1.601	1.563	1.547	1.601	0.802	0.979	0.932	1.331	1.328	1.306	1.27	1.226	1.232	1.471	1.404	1.389	0.428	0.361	0.369	0.771	0.81	0.815	0.741
52.33	1.187	1.166	1.136	1.117	1.106	1.103	0.937	0.928	0.836	1.206	1.171	1.151	1.494	1.479	1.475	1.39	1.354	1.38	1.277	1.266	1.309	1.474	1.447	1.45	1.603	1.599	1.601	1.563	1.548	1.601	0.798	0.978	0.933	1.332	1.328	1.308	1.272	1.228	1.236	1.475	1.407	1.392	0.432	0.367	0.377	0.771	0.809	0.815	0.744
52.67	1.187	1.164	1.131	1.117	1.106	1.098	0.935	0.927	0.836	1.206	1.17	1.151	1.492	1.477	1.474	1.385	1.354	1.375	1.276	1.265	1.309	1.456	1.451	1.445	1.604	1.599	1.601	1.563	1.548	1.602	0.794	0.978	0.933	1.333	1.329	1.308	1.273	1.229	1.235	1.478	1.41	1.395	0.439	0.373	0.383	0.77	0.807	0.813	0.745
53	1.187	1.164	1.128	1.12	1.107	1.097	0.935	0.926	0.835	1.206	1.17	1.152	1.491	1.479	1.474	1.381	1.353	1.372	1.275	1.263	1.308	1.454	1.437	1.438	1.603	1.599	1.602	1.563	1.548	1.602	0.791	0.978	0.932	1.334	1.33	1.309	1.274	1.229	1.237	1.482	1.412	1.398	0.445	0.381	0.388	0.77	0.807	0.813	0.749
53.33	1.189	1.161	1.128	1.118	1.108	1.095	0.934	0.925	0.835	1.204	1.17	1.147	1.491	1.473	1.473	1.377	1.352	1.369	1.274	1.261	1.308	1.425	1.454	1.433	1.603	1.599	1.602	1.564	1.548	1.602	0.786	0.976	0.929	1.335	1.332	1.308	1.275	1.231	1.238	1.487	1.415	1.4	0.45	0.387	0.393	0.77	0.806	0.811	0.75
53.67	1.192	1.16	1.126	1.122	1.109	1.094	0.933	0.924	0.834	1.206	1.17	1.157	1.487	1.47	1.471	1.373	1.352	1.366	1.273	1.26	1.307	1.418	1.445	1.452	1.603	1.599	1.602	1.564	1.548	1.602	0.785	0.977	0.931	1.336	1.332	1.308	1.277	1.232	1.24	1.492	1.419	1.403	0.455	0.394	0.4	0.769	0.805	0.81	0.754
54	1.194	1.159	1.122	1.119	1.111	1.095	0.932	0.924	0.835	1.204	1.17	1.153	1.486	1.467	1.47	1.369	1.351	1.363	1.272	1.259	1.307	1.426	1.428	1.453	1.604	1.599	1.602	1.564	1.548	1.602	0.781	0.978	0.933	1.337	1.333	1.307	1.277	1.233	1.24	1.497	1.423	1.406	0.461	0.402	0.406	0.769	0.804	0.81	0.757
54.33	1.197	1.157	1.121	1.119	1.109	1.095	0.931	0.923	0.835	1.205	1.17	1.162	1.486	1.464	1.467	1.366	1.351	1.36	1.271	1.257	1.306	1.426	1.425	1.45	1.604	1.599	1.602	1.564	1.548	1.602	0.777	0.977	0.932	1.337	1.333	1.309	1.28	1.234	1.242	1.501	1.427	1.41	0.464	0.408	0.409	0.768	0.803	0.809	0.76
54.67	1.201	1.157	1.121	1.12	1.111	1.095	0.931	0.922	0.835	1.204	1.169	1.158	1.484	1.46	1.466	1.364	1.352	1.358	1.27	1.255	1.306	1.427	1.433	1.447	1.604	1.599	1.602	1.564	1.548	1.602	0.775	0.977	0.93	1.338	1.333	1.309	1.281	1.234	1.243	1.504	1.432	1.414	0.472	0.418	0.418	0.768	0.803	0.809	0.764
55	1.204	1.156	1.122	1.121	1.111	1.095	0.93	0.923	0.835	1.204	1.17	1.169	1.482	1.457	1.464	1.362	1.352	1.357	1.27	1.254	1.306	1.426	1.42	1.439	1.604	1.599	1.603	1.564	1.549	1.603	0.771	0.978	0.929	1.339	1.335	1.31	1.284	1.236	1.244	1.509	1.435	1.417	0.478	0.424	0.422	0.768	0.803	0.808	0.765
55.33	1.208	1.155	1.122	1.121	1.113	1.096	0.929	0.922	0.834	1.205	1.169	1.159	1.479	1.453	1.463	1.36	1.352	1.355	1.269	1.253	1.305	1.424	1.433	1.43	1.604	1.599	1.603	1.565	1.549	1.602	0.767	0.977	0.929	1.341	1.335	1.31	1.285	1.237	1.246	1.511	1.437	1.421	0.484	0.433	0.426	0.767	0.803	0.807	0.769
55.67	1.212	1.153	1.121	1.122	1.117	1.095	0.929	0.922	0.834	1.202	1.169	1.176	1.477	1.45	1.46	1.359	1.353	1.355	1.268	1.252	1.305	1.425	1.428	1.424	1.604	1.599	1.603	1.565	1.55	1.603	0.765	0.978	0.928	1.341	1.337	1.311	1.286	1.238	1.25	1.514	1.439	1.425	0.488	0.437	0.427	0.767	0.801	0.806	0.771
56	1.215	1.151	1.119	1.123	1.115	1.095	0.928	0.921	0.834	1.205	1.169	1.17	1.474	1.446	1.463	1.358	1.353	1.354	1.268	1.251	1.305	1.427	1.424	1.42	1.604	1.599	1.603	1.565	1.55	1.603	0.763	0.978	0.928	1.342	1.338	1.313	1.288	1.239	1.252	1.514	1.439	1.429	0.494	0.447	0.437	0.767	0.8	0.805	0.773
56.33	1.219	1.15	1.117	1.123	1.116	1.095	0.927	0.92	0.835	1.206	1.168	1.171	1.472	1.442	1.454	1.357	1.354	1.353	1.267	1.25	1.305	1.423	1.417	1.444	1.604	1.599	1.604	1.565	1.55	1.603	0.761	0.977	0.929	1.343	1.339	1.314	1.291	1.24	1.253	1.514	1.44	1.434	0.5	0.454	0.442	0.767	0.8	0.805	0.776
56.67	1.223	1.148	1.116	1.124	1.12	1.096	0.926	0.919	0.834	1.204	1.169	1.182	1.469	1.438	1.453	1.357	1.354	1.353	1.266	1.249	1.304	1.422	1.407	1.459	1.604	1.599	1.604	1.565	1.55	1.603	0.759	0.978	0.928	1.346	1.341	1.315	1.292	1.241	1.255	1.516	1.441	1.437	0.506	0.464	0.446	0.767	0.799	0.804	0.777
57	1.227	1.147	1.114	1.126	1.123	1.099	0.927	0.918	0.834	1.203	1.168	1.182	1.467	1.434	1.452	1.357	1.355	1.353	1.266	1.249	1.304	1.433	1.412	1.452	1.604	1.6	1.604	1.566	1.551	1.603	0.757	0.979	0.931	1.346	1.343	1.317	1.294	1.243	1.256	1.516	1.443	1.439	0.512	0.471	0.454	0.767	0.799	0.803	0.78
57.33	1.23	1.146	1.11	1.126	1.119	1.099	0.926	0.917	0.834	1.203	1.168	1.179	1.464	1.431	1.45	1.356	1.356	1.353	1.266	1.248	1.303	1.44	1.422	1.452	1.605	1.6	1.605	1.566	1.551	1.604	0.753	0.978	0.933	1.347	1.343	1.319	1.295	1.244	1.256	1.517	1.443	1.44	0.52	0.479	0.463	0.766	0.798	0.802	0.781
57.67	1.233	1.146	1.11	1.127	1.119	1.098	0.925	0.917	0.834	1.203	1.169	1.179	1.461	1.427	1.446	1.356	1.357	1.352	1.265	1.247	1.302	1.458	1.405	1.438	1.604	1.599	1.605	1.566	1.551	1.603	0.751	0.979	0.933	1.349	1.344	1.32	1.297	1.244	1.258	1.52	1.442	1.439	0.524	0.486	0.47	0.766	0.798	0.803	0.782
58	1.234	1.145	1.108	1.128	1.125	1.102	0.925	0.915	0.834	1.203	1.169	1.191	1.46	1.424	1.443	1.356	1.357	1.353	1.265	1.246	1.301	1.466	1.404	1.429	1.604	1.599	1.605	1.566	1.551	1.604	0.749	0.978	0.933	1.349	1.345	1.322	1.298	1.245	1.26	1.522	1.442	1.441	0.53	0.496	0.479	0.765	0.797	0.801	0.784
58.33	1.238	1.145	1.108	1.13	1.125	1.101	0.924	0.916	0.834	1.201	1.171	1.191	1.458	1.423	1.441	1.355	1.359	1.353	1.265	1.245	1.301	1.458	1.43	1.435	1.604	1.6	1.605	1.566	1.552	1.604	0.746	0.979	0.935	1.351	1.347	1.323	1.299	1.248	1.263	1.525	1.443	1.441	0.538	0.505	0.489	0.766	0.797	0.801	0.785
58.67	1.238	1.143	1.105	1.132	1.13	1.099	0.922	0.915	0.834	1.202	1.17	1.19	1.454	1.428	1.442	1.355	1.359	1.354	1.264	1.244	1.299	1.47	1.426	1.436	1.605	1.6	1.605	1.566	1.552	1.604	0.744	0.978	0.933	1.353	1.349	1.324	1.3	1.248	1.264	1.521	1.444	1.441	0.542	0.509	0.497	0.766	0.796	0.8	0.787
59	1.24	1.143	1.105	1.135	1.136	1.102	0.922	0.915	0.835	1.201	1.171	1.192	1.453	1.425	1.438	1.356	1.361	1.355	1.265	1.243	1.299	1.464	1.401	1.43	1.605	1.6	1.606	1.567	1.552	1.605	0.742	0.979	0.93	1.355	1.351	1.326	1.302	1.25	1.265	1.521	1.445	1.441	0.548	0.516	0.508	0.766	0.797	0.8	0.79
59.33	1.243	1.143	1.105	1.134	1.135	1.102	0.921	0.915	0.836	1.202	1.171	1.192	1.451	1.422	1.433	1.356	1.361	1.355	1.264	1.242	1.298	1.474	1.417	1.427	1.605	1.6	1.606	1.567	1.553	1.605	0.741	0.98	0.926	1.355	1.353	1.327	1.303	1.252	1.265	1.52	1.443	1.441	0.553	0.524	0.517	0.765	0.796	0.799	0.791
59.67	1.246	1.144	1.103	1.135	1.133	1.103	0.921	0.914	0.836	1.201	1.167	1.196	1.449	1.419	1.432	1.356	1.362	1.356	1.264	1.241	1.297	1.469	1.408	1.433	1.605	1.6	1.606	1.567	1.553	1.605	0.739	0.979	0.927	1.356	1.355	1.329	1.306	1.253	1.267	1.519	1.442	1.44	0.558	0.53	0.526	0.766	0.796	0.798	0.793
60	1.247	1.143	1.101	1.136	1.141	1.103	0.92	0.914	0.836	1.202	1.168	1.196	1.448	1.417	1.431	1.357	1.363	1.357	1.264	1.24	1.296	1.466	1.404	1.425	1.605	1.6	1.607	1.567	1.553	1.606	0.737	0.98	0.928	1.357	1.356	1.329	1.308	1.253	1.269	1.518	1.441	1.44	0.563	0.537	0.538	0.766	0.796	0.799	0.795
60.33	1.25	1.143	1.102	1.139	1.139	1.105	0.92	0.914	0.837	1.202	1.168	1.2	1.448	1.417	1.43	1.357	1.365	1.359	1.264	1.24	1.296	1.473	1.4	1.421	1.606	1.601	1.608	1.567	1.554	1.607	0.736	0.981	0.931	1.359	1.358	1.333	1.311	1.256	1.27	1.518	1.441	1.44	0.569	0.543	0.549	0.767	0.797	0.8	0.798
60.67	1.25	1.144	1.1	1.14	1.125	1.106	0.919	0.913	0.837	1.205	1.167	1.204	1.445	1.417	1.425	1.357	1.365	1.359	1.263	1.238	1.295	1.468	1.405	1.428	1.605	1.6	1.608	1.567	1.554	1.607	0.735	0.98	0.932	1.359	1.359	1.332	1.312	1.257	1.272	1.516	1.439	1.439	0.572	0.548	0.556	0.765	0.797	0.799	0.799
61	1.253	1.145	1.099	1.141	1.127	1.109	0.919	0.912	0.838	1.201	1.168	1.203	1.444	1.417	1.423	1.358	1.367	1.36	1.263	1.237	1.295	1.468	1.391	1.42	1.605	1.6	1.608	1.567	1.554	1.607	0.733	0.98	0.93	1.36	1.36	1.333	1.313	1.257	1.275	1.516	1.438	1.438	0.575	0.552	0.562	0.766	0.797	0.8	0.801
61.33	1.252	1.146	1.097	1.143	1.127	1.109	0.918	0.912	0.838	1.204	1.167	1.206	1.442	1.416	1.42	1.357	1.367	1.36	1.262	1.236	1.293	1.467	1.392	1.415	1.605	1.6	1.608	1.567	1.554	1.607	0.731	0.98	0.931	1.358	1.359	1.334	1.314	1.257	1.276	1.515	1.437	1.437	0.579	0.556	0.569	0.766	0.796	0.799	0.803
61.67	1.253	1.148	1.099	1.145	1.129	1.11	0.918	0.912	0.838	1.202	1.165	1.203	1.442	1.416	1.418	1.358	1.37	1.362	1.262	1.236	1.293	1.469	1.41	1.423	1.606	1.601	1.609	1.568	1.555	1.609	0.732	0.981	0.932	1.359	1.36	1.336	1.317	1.26	1.28	1.517	1.437	1.437	0.584	0.561	0.577	0.766	0.797	0.8	0.805
62	1.254	1.147	1.099	1.146	1.131	1.111	0.917	0.912	0.838	1.205	1.164	1.2	1.44	1.416	1.415	1.358	1.37	1.362	1.26	1.235	1.291	1.472	1.39	1.418	1.606	1.601	1.609	1.568	1.555	1.608	0.73	0.981	0.93	1.359	1.36	1.337	1.319	1.262	1.281	1.516	1.435	1.435	0.586	0.564	0.581	0.765	0.796	0.799	0.808
62.33	1.256	1.149	1.101	1.148	1.131	1.111	0.917	0.911	0.839	1.204	1.166	1.21	1.439	1.416	1.413	1.359	1.371	1.363	1.26	1.234	1.291	1.474	1.387	1.421	1.606	1.601	1.61	1.568	1.556	1.609	0.728	0.981	0.933	1.361	1.363	1.338	1.322	1.264	1.283	1.517	1.435	1.435	0.589	0.568	0.586	0.765	0.796	0.799	0.81
62.67	1.257	1.151	1.103	1.15	1.133	1.113	0.917	0.911	0.838	1.203	1.166	1.207	1.439	1.417	1.412	1.359	1.372	1.364	1.259	1.233	1.29	1.484	1.401	1.415	1.607	1.601	1.61	1.568	1.556	1.609	0.727	0.981	0.932	1.361	1.363	1.34	1.323	1.266	1.284	1.515	1.433	1.433	0.594	0.572	0.591	0.765	0.795	0.799	0.811
63	1.259	1.152	1.102	1.152	1.135	1.113	0.917	0.911	0.839	1.207	1.166	1.212	1.438	1.417	1.418	1.36	1.373	1.366	1.258	1.233	1.289	1.49	1.404	1.412	1.607	1.601	1.611	1.569	1.556	1.61	0.726	0.981	0.933	1.364	1.366	1.341	1.325	1.268	1.286	1.514	1.433	1.433	0.598	0.577	0.592	0.766	0.796	0.799	0.813
63.33	1.26	1.152	1.101	1.153	1.136	1.114	0.916	0.91	0.839	1.204	1.164	1.217	1.438	1.418	1.412	1.361	1.374	1.366	1.256	1.231	1.288	1.5	1.398	1.403	1.607	1.601	1.611	1.569	1.557	1.611	0.724	0.982	0.936	1.365	1.367	1.343	1.326	1.269	1.288	1.513	1.431	1.432	0.599	0.58	0.596	0.765	0.795	0.799	0.815
63.67	1.26	1.154	1.102	1.156	1.139	1.115	0.915	0.91	0.841	1.21	1.165	1.216	1.438	1.419	1.412	1.362	1.375	1.366	1.256	1.231	1.288	1.526	1.391	1.415	1.608	1.602	1.611	1.569	1.557	1.611	0.724	0.981	0.943	1.367	1.368	1.344	1.328	1.271	1.29	1.512	1.431	1.431	0.602	0.583	0.6	0.766	0.795	0.799	0.817
64	1.262	1.153	1.101	1.16	1.139	1.117	0.915	0.91	0.841	1.207	1.16	1.216	1.437	1.42	1.411	1.363	1.375	1.367	1.255	1.23	1.287	1.52	1.384	1.405	1.608	1.602	1.612	1.569	1.557	1.611	0.723	0.981	0.945	1.368	1.368	1.344	1.33	1.273	1.291	1.512	1.429	1.43	0.603	0.587	0.601	0.766	0.795	0.799	0.819
64.33	1.262	1.153	1.103	1.162	1.142	1.118	0.914	0.91	0.841	1.212	1.16	1.214	1.438	1.421	1.411	1.363	1.377	1.368	1.254	1.23	1.287	1.524	1.386	1.4	1.608	1.602	1.612	1.569	1.558	1.611	0.722	0.982	0.954	1.37	1.37	1.347	1.333	1.275	1.294	1.512	1.428	1.429	0.606	0.589	0.603	0.766	0.795	0.8	0.822
64.67	1.263	1.152	1.103	1.163	1.144	1.12	0.913	0.911	0.842	1.209	1.165	1.221	1.437	1.421	1.411	1.363	1.378	1.369	1.253	1.228	1.286	1.532	1.382	1.406	1.608	1.602	1.612	1.57	1.558	1.612	0.722	0.982	0.955	1.371	1.372	1.348	1.334	1.277	1.297	1.512	1.427	1.427	0.608	0.593	0.604	0.767	0.795	0.798	0.826
65	1.267	1.152	1.105	1.166	1.144	1.123	0.913	0.91	0.842	1.21	1.168	1.223	1.437	1.422	1.411	1.364	1.378	1.371	1.252	1.228	1.286	1.526	1.373	1.403	1.609	1.602	1.613	1.57	1.559	1.613	0.722	0.982	0.956	1.373	1.373	1.35	1.337	1.278	1.298	1.513	1.426	1.426	0.611	0.595	0.606	0.767	0.796	0.799	0.828
65.33	1.267	1.153	1.105	1.168	1.146	1.124	0.913	0.91	0.843	1.212	1.161	1.228	1.436	1.424	1.411	1.365	1.378	1.372	1.251	1.228	1.286	1.531	1.378	1.404	1.609	1.602	1.613	1.57	1.559	1.612	0.721	0.981	0.958	1.373	1.374	1.351	1.337	1.28	1.301	1.513	1.426	1.425	0.614	0.598	0.608	0.766	0.795	0.798	0.83
65.67	1.262	1.153	1.103	1.17	1.146	1.126	0.913	0.91	0.843	1.211	1.168	1.228	1.436	1.425	1.41	1.367	1.379	1.373	1.251	1.227	1.285	1.535	1.374	1.4	1.609	1.602	1.614	1.571	1.56	1.613	0.723	0.982	0.958	1.375	1.376	1.352	1.34	1.283	1.303	1.514	1.425	1.424	0.616	0.599	0.611	0.767	0.796	0.802	0.832
66	1.261	1.153	1.102	1.172	1.148	1.126	0.911	0.91	0.842	1.209	1.161	1.231	1.436	1.426	1.412	1.367	1.379	1.373	1.249	1.226	1.284	1.528	1.379	1.393	1.61	1.602	1.614	1.571	1.56	1.613	0.721	0.982	0.963	1.374	1.378	1.353	1.341	1.285	1.305	1.515	1.423	1.422	0.62	0.602	0.611	0.767	0.795	0.801	0.832
66.33	1.264	1.155	1.103	1.174	1.149	1.127	0.911	0.911	0.844	1.214	1.169	1.235	1.436	1.426	1.412	1.368	1.38	1.373	1.248	1.224	1.284	1.517	1.384	1.388	1.61	1.603	1.615	1.571	1.561	1.614	0.722	0.983	0.964	1.377	1.379	1.355	1.343	1.288	1.308	1.515	1.422	1.421	0.622	0.603	0.613	0.767	0.795	0.803	0.836
66.67	1.264	1.156	1.103	1.175	1.154	1.129	0.911	0.91	0.844	1.212	1.162	1.237	1.436	1.428	1.412	1.369	1.38	1.373	1.247	1.224	1.284	1.514	1.39	1.383	1.61	1.603	1.615	1.571	1.561	1.614	0.721	0.982	0.965	1.379	1.38	1.355	1.343	1.291	1.309	1.514	1.42	1.419	0.622	0.605	0.614	0.767	0.795	0.802	0.836
67	1.265	1.158	1.109	1.178	1.157	1.13	0.91	0.911	0.845	1.211	1.171	1.241	1.437	1.43	1.413	1.369	1.38	1.374	1.247	1.223	1.284	1.502	1.392	1.385	1.611	1.603	1.616	1.572	1.562	1.615	0.721	0.983	0.963	1.381	1.381	1.357	1.345	1.294	1.312	1.514	1.418	1.418	0.619	0.605	0.614	0.767	0.795	0.803	0.839
67.33	1.264	1.16	1.113	1.179	1.16	1.132	0.906	0.908	0.841	1.208	1.165	1.243	1.438	1.429	1.412	1.367	1.378	1.373	1.243	1.219	1.279	1.516	1.391	1.397	1.61	1.602	1.614	1.57	1.561	1.614	0.721	0.979	0.958	1.38	1.381	1.356	1.343	1.296	1.314	1.513	1.415	1.414	0.618	0.602	0.611	0.767	0.794	0.802	0.842
67.67	1.269	1.163	1.114	1.18	1.162	1.133	0.91	0.91	0.845	1.21	1.171	1.243	1.438	1.431	1.413	1.37	1.381	1.375	1.244	1.221	1.283	1.518	1.399	1.42	1.612	1.603	1.617	1.572	1.563	1.616	0.72	0.984	0.964	1.383	1.383	1.358	1.347	1.298	1.317	1.515	1.416	1.415	0.62	0.607	0.614	0.768	0.795	0.803	0.841
68	1.269	1.164	1.118	1.181	1.163	1.134	0.908	0.91	0.844	1.213	1.169	1.246	1.438	1.431	1.418	1.37	1.382	1.375	1.243	1.22	1.283	1.528	1.4	1.422	1.612	1.603	1.617	1.573	1.563	1.616	0.72	0.983	0.964	1.383	1.385	1.359	1.347	1.3	1.319	1.514	1.414	1.414	0.62	0.607	0.615	0.768	0.795	0.802	0.843
68.33	1.268	1.167	1.111	1.183	1.165	1.135	0.908	0.91	0.845	1.213	1.163	1.248	1.439	1.434	1.42	1.371	1.381	1.375	1.241	1.219	1.283	1.531	1.401	1.423	1.612	1.604	1.617	1.573	1.564	1.616	0.719	0.985	0.964	1.385	1.385	1.361	1.349	1.302	1.323	1.518	1.413	1.413	0.62	0.608	0.616	0.768	0.796	0.803	0.845
68.67	1.271	1.165	1.11	1.186	1.167	1.137	0.908	0.909	0.845	1.212	1.171	1.25	1.439	1.436	1.421	1.371	1.381	1.376	1.24	1.217	1.283	1.523	1.403	1.416	1.613	1.604	1.618	1.573	1.564	1.617	0.719	0.984	0.961	1.385	1.387	1.363	1.348	1.306	1.325	1.524	1.413	1.411	0.618	0.608	0.614	0.767	0.796	0.802	0.847
69	1.275	1.167	1.112	1.189	1.169	1.137	0.908	0.91	0.846	1.211	1.17	1.252	1.442	1.436	1.422	1.371	1.381	1.376	1.239	1.216	1.283	1.537	1.403	1.408	1.613	1.605	1.618	1.573	1.565	1.617	0.718	0.984	0.96	1.387	1.388	1.364	1.35	1.308	1.328	1.527	1.41	1.41	0.618	0.608	0.614	0.768	0.796	0.802	0.849
69.33	1.274	1.17	1.113	1.192	1.171	1.137	0.907	0.91	0.845	1.209	1.164	1.252	1.441	1.437	1.422	1.371	1.382	1.376	1.238	1.215	1.283	1.546	1.409	1.397	1.613	1.605	1.619	1.574	1.565	1.617	0.718	0.984	0.961	1.387	1.388	1.365	1.349	1.311	1.33	1.528	1.409	1.409	0.617	0.61	0.613	0.768	0.797	0.801	0.851
69.67	1.265	1.172	1.117	1.191	1.172	1.137	0.907	0.91	0.847	1.21	1.172	1.256	1.442	1.438	1.423	1.371	1.383	1.376	1.237	1.214	1.283	1.536	1.413	1.4	1.614	1.605	1.619	1.574	1.566	1.617	0.717	0.985	0.961	1.388	1.39	1.366	1.351	1.314	1.333	1.527	1.408	1.407	0.616	0.61	0.612	0.768	0.797	0.802	0.853
70	1.265	1.177	1.117	1.193	1.174	1.139	0.906	0.91	0.848	1.21	1.172	1.255	1.443	1.439	1.423	1.371	1.383	1.376	1.235	1.212	1.282	1.544	1.402	1.393	1.615	1.605	1.62	1.575	1.567	1.617	0.719	0.985	0.953	1.389	1.391	1.366	1.35	1.317	1.336	1.525	1.409	1.406	0.616	0.61	0.611	0.769	0.796	0.8	0.855
70.33	1.262	1.181	1.118	1.195	1.175	1.142	0.906	0.912	0.85	1.211	1.17	1.258	1.444	1.441	1.424	1.371	1.383	1.376	1.235	1.212	1.283	1.542	1.435	1.395	1.615	1.605	1.621	1.575	1.567	1.617	0.716	0.985	0.953	1.39	1.391	1.369	1.351	1.32	1.34	1.522	1.407	1.405	0.616	0.611	0.611	0.769	0.797	0.8	0.857
70.67	1.253	1.183	1.12	1.198	1.178	1.139	0.906	0.911	0.85	1.212	1.166	1.264	1.444	1.439	1.425	1.371	1.383	1.376	1.233	1.21	1.282	1.555	1.409	1.383	1.616	1.606	1.621	1.576	1.567	1.617	0.718	0.985	0.956	1.391	1.392	1.372	1.352	1.322	1.343	1.518	1.407	1.403	0.615	0.612	0.61	0.768	0.797	0.8	0.859
71	1.254	1.186	1.122	1.2	1.179	1.147	0.906	0.912	0.851	1.215	1.171	1.265	1.446	1.44	1.432	1.371	1.384	1.376	1.233	1.208	1.283	1.545	1.419	1.382	1.616	1.606	1.622	1.576	1.568	1.617	0.718	0.986	0.959	1.392	1.394	1.375	1.351	1.325	1.346	1.519	1.406	1.403	0.614	0.611	0.61	0.769	0.797	0.801	0.861
71.33	1.255	1.189	1.122	1.202	1.181	1.151	0.906	0.912	0.851	1.215	1.176	1.269	1.447	1.441	1.433	1.371	1.384	1.377	1.231	1.207	1.282	1.561	1.407	1.378	1.617	1.607	1.622	1.577	1.569	1.617	0.718	0.985	0.951	1.393	1.396	1.378	1.351	1.326	1.349	1.527	1.405	1.401	0.613	0.612	0.61	0.769	0.796	0.799	0.862
71.67	1.255	1.194	1.123	1.205	1.182	1.144	0.907	0.913	0.853	1.216	1.177	1.271	1.448	1.441	1.43	1.372	1.384	1.378	1.23	1.206	1.283	1.553	1.398	1.381	1.617	1.607	1.623	1.577	1.569	1.618	0.719	0.987	0.952	1.393	1.396	1.379	1.352	1.329	1.351	1.522	1.405	1.401	0.612	0.612	0.61	0.77	0.797	0.8	0.863
72	1.253	1.197	1.125	1.207	1.185	1.146	0.906	0.911	0.853	1.216	1.175	1.274	1.449	1.443	1.429	1.372	1.384	1.377	1.228	1.204	1.282	1.535	1.408	1.377	1.617	1.607	1.623	1.577	1.569	1.617	0.72	0.986	0.946	1.394	1.399	1.379	1.351	1.33	1.353	1.52	1.404	1.399	0.61	0.612	0.611	0.77	0.797	0.8	0.864
72.33	1.254	1.201	1.133	1.212	1.187	1.144	0.906	0.91	0.855	1.217	1.175	1.275	1.449	1.442	1.429	1.373	1.385	1.378	1.227	1.203	1.282	1.533	1.39	1.381	1.618	1.607	1.624	1.577	1.57	1.617	0.722	0.987	0.939	1.397	1.401	1.382	1.351	1.333	1.355	1.523	1.404	1.398	0.611	0.614	0.614	0.771	0.798	0.8	0.865
72.67	1.253	1.203	1.139	1.214	1.19	1.145	0.906	0.909	0.856	1.216	1.175	1.277	1.45	1.442	1.427	1.373	1.385	1.378	1.225	1.201	1.283	1.527	1.391	1.373	1.619	1.608	1.624	1.578	1.571	1.617	0.721	0.986	0.937	1.4	1.401	1.382	1.35	1.333	1.357	1.522	1.403	1.397	0.611	0.613	0.614	0.772	0.797	0.8	0.866
73	1.253	1.203	1.146	1.217	1.192	1.147	0.905	0.909	0.856	1.217	1.178	1.281	1.449	1.443	1.426	1.373	1.385	1.379	1.223	1.199	1.283	1.54	1.405	1.377	1.619	1.608	1.625	1.578	1.571	1.617	0.721	0.986	0.939	1.403	1.403	1.383	1.351	1.335	1.358	1.516	1.403	1.395	0.611	0.615	0.616	0.772	0.798	0.8	0.868
73.33	1.252	1.201	1.142	1.218	1.195	1.149	0.905	0.909	0.856	1.216	1.182	1.282	1.45	1.442	1.426	1.375	1.385	1.378	1.221	1.198	1.282	1.526	1.385	1.371	1.619	1.608	1.625	1.578	1.572	1.617	0.723	0.987	0.931	1.404	1.404	1.385	1.35	1.337	1.361	1.519	1.401	1.394	0.612	0.618	0.615	0.771	0.797	0.8	0.869
73.67	1.252	1.202	1.143	1.22	1.197	1.151	0.905	0.908	0.856	1.217	1.182	1.285	1.45	1.443	1.426	1.375	1.385	1.378	1.22	1.197	1.282	1.523	1.401	1.375	1.62	1.608	1.625	1.579	1.572	1.618	0.725	0.987	0.93	1.404	1.406	1.388	1.35	1.339	1.362	1.521	1.401	1.393	0.614	0.618	0.616	0.771	0.798	0.8	0.869
74	1.253	1.2	1.143	1.222	1.199	1.151	0.905	0.907	0.857	1.216	1.183	1.287	1.45	1.443	1.425	1.375	1.386	1.379	1.218	1.195	1.282	1.518	1.378	1.371	1.621	1.609	1.626	1.579	1.573	1.617	0.725	0.987	0.933	1.406	1.407	1.392	1.351	1.34	1.364	1.523	1.401	1.393	0.615	0.623	0.615	0.772	0.797	0.799	0.871
74.33	1.251	1.203	1.144	1.224	1.202	1.154	0.904	0.907	0.857	1.217	1.184	1.29	1.451	1.444	1.425	1.375	1.386	1.379	1.217	1.194	1.282	1.513	1.401	1.375	1.621	1.609	1.627	1.58	1.574	1.618	0.727	0.986	0.931	1.407	1.408	1.395	1.35	1.341	1.367	1.524	1.399	1.392	0.615	0.627	0.614	0.772	0.797	0.799	0.873
74.67	1.25	1.204	1.144	1.226	1.204	1.156	0.904	0.906	0.857	1.215	1.183	1.292	1.451	1.444	1.424	1.375	1.386	1.38	1.215	1.192	1.282	1.511	1.403	1.356	1.621	1.609	1.627	1.58	1.574	1.618	0.728	0.988	0.927	1.407	1.409	1.396	1.35	1.342	1.368	1.526	1.398	1.391	0.615	0.629	0.616	0.773	0.797	0.799	0.875
75	1.25	1.212	1.143	1.228	1.206	1.159	0.903	0.905	0.858	1.216	1.186	1.294	1.451	1.444	1.424	1.375	1.386	1.38	1.214	1.191	1.282	1.508	1.398	1.363	1.622	1.61	1.627	1.58	1.574	1.619	0.73	0.988	0.929	1.408	1.41	1.397	1.349	1.345	1.371	1.528	1.398	1.39	0.617	0.631	0.615	0.773	0.797	0.799	0.877
75.33	1.246	1.205	1.142	1.23	1.209	1.161	0.902	0.905	0.858	1.212	1.185	1.296	1.451	1.445	1.424	1.376	1.386	1.379	1.211	1.188	1.281	1.5	1.391	1.354	1.622	1.61	1.627	1.581	1.575	1.618	0.731	0.988	0.926	1.409	1.413	1.399	1.348	1.344	1.372	1.528	1.396	1.389	0.618	0.638	0.614	0.773	0.797	0.799	0.879
75.67	1.248	1.206	1.142	1.232	1.211	1.163	0.902	0.905	0.859	1.216	1.187	1.299	1.451	1.447	1.424	1.376	1.387	1.38	1.21	1.187	1.281	1.5	1.374	1.36	1.623	1.611	1.628	1.581	1.575	1.617	0.732	0.989	0.927	1.41	1.413	1.4	1.347	1.346	1.374	1.526	1.396	1.388	0.62	0.648	0.612	0.774	0.797	0.799	0.882
76	1.249	1.208	1.141	1.234	1.213	1.165	0.902	0.903	0.858	1.218	1.189	1.301	1.452	1.448	1.424	1.377	1.387	1.38	1.208	1.186	1.281	1.493	1.378	1.352	1.623	1.611	1.629	1.582	1.576	1.618	0.734	0.989	0.923	1.413	1.417	1.403	1.346	1.348	1.375	1.531	1.395	1.385	0.622	0.649	0.612	0.774	0.798	0.799	0.884
76.33	1.254	1.207	1.141	1.236	1.216	1.166	0.901	0.904	0.859	1.219	1.188	1.304	1.452	1.447	1.425	1.376	1.388	1.38	1.207	1.184	1.281	1.49	1.376	1.348	1.624	1.611	1.629	1.582	1.577	1.618	0.737	0.99	0.921	1.414	1.419	1.405	1.347	1.348	1.377	1.533	1.395	1.385	0.622	0.647	0.614	0.774	0.798	0.799	0.886
76.67	1.247	1.208	1.144	1.238	1.218	1.169	0.9	0.903	0.86	1.218	1.19	1.305	1.452	1.447	1.425	1.377	1.388	1.382	1.205	1.182	1.281	1.486	1.371	1.349	1.624	1.612	1.629	1.583	1.577	1.618	0.737	0.989	0.922	1.415	1.42	1.406	1.345	1.348	1.379	1.535	1.391	1.385	0.623	0.645	0.613	0.774	0.798	0.798	0.888
77	1.243	1.208	1.145	1.242	1.22	1.172	0.9	0.904	0.86	1.219	1.193	1.308	1.453	1.448	1.427	1.377	1.388	1.381	1.204	1.181	1.281	1.484	1.376	1.343	1.625	1.612	1.63	1.583	1.577	1.618	0.74	0.988	0.92	1.417	1.419	1.406	1.345	1.35	1.38	1.536	1.39	1.384	0.623	0.644	0.615	0.774	0.798	0.798	0.889
77.33	1.24	1.21	1.149	1.244	1.223	1.173	0.899	0.904	0.86	1.219	1.188	1.309	1.454	1.45	1.428	1.376	1.388	1.381	1.202	1.179	1.281	1.478	1.385	1.349	1.625	1.613	1.63	1.584	1.578	1.618	0.741	0.991	0.927	1.42	1.416	1.407	1.343	1.349	1.382	1.529	1.391	1.383	0.625	0.647	0.616	0.774	0.798	0.798	0.891
77.67	1.238	1.213	1.155	1.247	1.225	1.175	0.901	0.903	0.861	1.222	1.19	1.314	1.454	1.452	1.424	1.377	1.388	1.38	1.201	1.179	1.282	1.472	1.359	1.36	1.626	1.613	1.631	1.584	1.579	1.618	0.743	0.99	0.926	1.422	1.418	1.408	1.342	1.35	1.385	1.532	1.391	1.383	0.625	0.649	0.617	0.775	0.798	0.798	0.893
78	1.237	1.208	1.152	1.25	1.227	1.177	0.902	0.903	0.86	1.22	1.189	1.314	1.454	1.454	1.424	1.377	1.388	1.38	1.2	1.177	1.282	1.476	1.375	1.333	1.626	1.613	1.631	1.585	1.579	1.618	0.744	0.991	0.92	1.425	1.417	1.408	1.341	1.349	1.386	1.533	1.39	1.378	0.625	0.647	0.617	0.775	0.798	0.797	0.895
78.33	1.239	1.21	1.151	1.252	1.23	1.179	0.902	0.904	0.861	1.221	1.19	1.318	1.452	1.445	1.424	1.378	1.389	1.381	1.199	1.176	1.283	1.468	1.365	1.346	1.627	1.614	1.632	1.585	1.579	1.618	0.747	0.991	0.918	1.427	1.419	1.408	1.341	1.35	1.389	1.534	1.39	1.38	0.626	0.646	0.617	0.775	0.798	0.798	0.896
78.67	1.235	1.212	1.155	1.255	1.232	1.181	0.901	0.904	0.861	1.22	1.19	1.319	1.453	1.445	1.424	1.378	1.389	1.381	1.197	1.175	1.283	1.464	1.369	1.359	1.627	1.614	1.632	1.586	1.58	1.617	0.749	0.991	0.914	1.427	1.421	1.408	1.341	1.349	1.39	1.535	1.389	1.379	0.626	0.648	0.617	0.776	0.798	0.797	0.898
79	1.229	1.216	1.156	1.256	1.234	1.183	0.902	0.904	0.862	1.221	1.191	1.322	1.455	1.445	1.423	1.378	1.389	1.382	1.196	1.173	1.284	1.459	1.359	1.363	1.628	1.615	1.633	1.586	1.58	1.616	0.75	0.992	0.916	1.429	1.424	1.409	1.339	1.35	1.392	1.536	1.389	1.379	0.627	0.648	0.618	0.776	0.798	0.798	0.9
79.33	1.228	1.22	1.155	1.26	1.237	1.185	0.901	0.905	0.863	1.221	1.194	1.323	1.455	1.444	1.424	1.379	1.39	1.381	1.194	1.172	1.284	1.456	1.363	1.348	1.629	1.615	1.633	1.587	1.581	1.616	0.753	0.995	0.91	1.427	1.426	1.409	1.339	1.35	1.393	1.537	1.39	1.378	0.628	0.646	0.619	0.777	0.798	0.797	0.901
79.67	1.232	1.228	1.159	1.263	1.241	1.186	0.901	0.906	0.864	1.223	1.192	1.327	1.455	1.445	1.429	1.379	1.39	1.382	1.193	1.171	1.284	1.449	1.355	1.345	1.629	1.616	1.634	1.588	1.581	1.616	0.755	0.993	0.912	1.429	1.427	1.409	1.339	1.35	1.395	1.539	1.386	1.378	0.629	0.648	0.62	0.777	0.798	0.798	0.905
80	1.226	1.221	1.16	1.265	1.243	1.19	0.901	0.905	0.865	1.22	1.195	1.327	1.454	1.444	1.429	1.379	1.39	1.382	1.192	1.169	1.285	1.448	1.373	1.344	1.629	1.616	1.634	1.588	1.582	1.614	0.757	0.993	0.905	1.429	1.425	1.41	1.337	1.35	1.397	1.542	1.382	1.377	0.629	0.647	0.62	0.778	0.798	0.797	0.907
80.33	1.224	1.224	1.159	1.269	1.246	1.191	0.901	0.907	0.866	1.222	1.195	1.332	1.454	1.444	1.429	1.379	1.391	1.383	1.192	1.168	1.286	1.446	1.358	1.342	1.63	1.617	1.635	1.589	1.583	1.614	0.759	0.994	0.904	1.429	1.424	1.409	1.338	1.35	1.398	1.538	1.385	1.376	0.63	0.647	0.622	0.781	0.799	0.797	0.909
80.67	1.222	1.231	1.159	1.272	1.248	1.194	0.901	0.907	0.867	1.221	1.198	1.333	1.455	1.444	1.429	1.38	1.391	1.383	1.19	1.167	1.286	1.442	1.378	1.337	1.631	1.617	1.635	1.589	1.583	1.613	0.761	0.994	0.901	1.43	1.427	1.409	1.336	1.349	1.4	1.538	1.385	1.376	0.63	0.646	0.622	0.779	0.798	0.796	0.91
81	1.218	1.238	1.157	1.274	1.251	1.197	0.9	0.908	0.867	1.223	1.198	1.337	1.455	1.444	1.431	1.381	1.391	1.384	1.19	1.166	1.288	1.435	1.365	1.333	1.631	1.617	1.636	1.589	1.584	1.612	0.763	0.996	0.899	1.431	1.427	1.409	1.335	1.349	1.401	1.54	1.384	1.375	0.631	0.647	0.623	0.781	0.799	0.796	0.911
81.33	1.216	1.236	1.163	1.276	1.254	1.2	0.9	0.907	0.867	1.222	1.2	1.339	1.456	1.444	1.43	1.381	1.392	1.384	1.188	1.165	1.289	1.433	1.377	1.332	1.632	1.618	1.636	1.59	1.584	1.611	0.766	0.997	0.895	1.431	1.427	1.412	1.333	1.349	1.403	1.541	1.384	1.373	0.633	0.65	0.625	0.779	0.799	0.795	0.917
81.67	1.212	1.223	1.17	1.278	1.257	1.201	0.9	0.908	0.869	1.223	1.201	1.343	1.457	1.444	1.433	1.383	1.392	1.385	1.188	1.164	1.29	1.43	1.359	1.363	1.632	1.618	1.637	1.591	1.585	1.61	0.769	0.999	0.895	1.431	1.428	1.411	1.333	1.348	1.404	1.544	1.384	1.371	0.633	0.649	0.626	0.78	0.799	0.796	0.919
82	1.21	1.232	1.178	1.282	1.26	1.202	0.901	0.908	0.87	1.222	1.202	1.343	1.452	1.443	1.43	1.383	1.393	1.386	1.187	1.162	1.29	1.428	1.353	1.341	1.633	1.619	1.637	1.591	1.585	1.609	0.772	0.998	0.89	1.428	1.428	1.414	1.332	1.348	1.405	1.545	1.386	1.371	0.633	0.648	0.624	0.78	0.799	0.795	0.928
82.33	1.206	1.228	1.197	1.283	1.262	1.205	0.903	0.909	0.87	1.224	1.202	1.347	1.451	1.443	1.424	1.383	1.393	1.386	1.187	1.161	1.292	1.426	1.353	1.345	1.633	1.619	1.638	1.592	1.585	1.606	0.775	0.999	0.888	1.431	1.429	1.444	1.331	1.348	1.407	1.547	1.38	1.374	0.633	0.649	0.625	0.78	0.799	0.795	0.927
82.67	1.205	1.23	1.184	1.285	1.266	1.207	0.904	0.908	0.87	1.224	1.204	1.348	1.451	1.443	1.424	1.383	1.393	1.386	1.186	1.16	1.292	1.425	1.358	1.32	1.634	1.62	1.638	1.592	1.585	1.604	0.778	1.001	0.89	1.43	1.428	1.42	1.331	1.347	1.408	1.546	1.38	1.374	0.633	0.649	0.625	0.78	0.798	0.793	0.927
83	1.206	1.226	1.178	1.286	1.268	1.21	0.905	0.909	0.871	1.225	1.206	1.347	1.45	1.444	1.425	1.384	1.393	1.387	1.186	1.161	1.295	1.421	1.344	1.325	1.635	1.621	1.639	1.593	1.586	1.602	0.781	1	0.884	1.432	1.428	1.43	1.331	1.348	1.41	1.551	1.38	1.374	0.632	0.649	0.628	0.78	0.799	0.795	0.929
83.33	1.196	1.222	1.175	1.289	1.272	1.214	0.905	0.91	0.87	1.224	1.209	1.351	1.448	1.444	1.424	1.384	1.393	1.387	1.184	1.159	1.295	1.42	1.348	1.336	1.635	1.621	1.64	1.594	1.587	1.6	0.783	1.001	0.888	1.439	1.431	1.436	1.33	1.347	1.411	1.551	1.382	1.369	0.632	0.654	0.627	0.779	0.799	0.794	0.932
83.67	1.195	1.222	1.18	1.292	1.274	1.217	0.905	0.912	0.873	1.224	1.211	1.354	1.448	1.444	1.424	1.385	1.393	1.387	1.183	1.159	1.298	1.418	1.343	1.322	1.635	1.621	1.64	1.594	1.587	1.598	0.787	1.002	0.888	1.444	1.43	1.438	1.328	1.346	1.412	1.555	1.381	1.374	0.634	0.655	0.628	0.779	0.799	0.795	0.943
84	1.196	1.216	1.181	1.294	1.278	1.216	0.905	0.912	0.874	1.224	1.212	1.359	1.447	1.444	1.424	1.385	1.394	1.388	1.182	1.158	1.299	1.414	1.353	1.341	1.636	1.622	1.641	1.595	1.588	1.597	0.789	1.004	0.881	1.446	1.437	1.423	1.328	1.345	1.413	1.556	1.382	1.376	0.634	0.653	0.629	0.779	0.799	0.793	0.953
84.33	1.193	1.221	1.178	1.298	1.28	1.219	0.903	0.913	0.875	1.225	1.216	1.363	1.448	1.443	1.423	1.385	1.394	1.388	1.181	1.156	1.301	1.412	1.337	1.317	1.637	1.623	1.641	1.595	1.588	1.594	0.793	1.004	0.882	1.495	1.435	1.422	1.327	1.345	1.414	1.556	1.383	1.377	0.635	0.648	0.631	0.78	0.8	0.794	0.954
84.67	1.186	1.217	1.187	1.3	1.283	1.226	0.901	0.913	0.875	1.224	1.218	1.358	1.447	1.444	1.422	1.386	1.394	1.389	1.179	1.155	1.302	1.411	1.347	1.34	1.637	1.623	1.642	1.596	1.588	1.592	0.797	1.006	0.882	1.487	1.442	1.421	1.326	1.344	1.415	1.556	1.384	1.377	0.636	0.647	0.631	0.779	0.8	0.793	0.951
85	1.181	1.22	1.198	1.304	1.286	1.226	0.904	0.914	0.877	1.226	1.222	1.358	1.446	1.444	1.422	1.386	1.394	1.389	1.177	1.154	1.304	1.409	1.338	1.321	1.638	1.624	1.643	1.596	1.589	1.59	0.802	1.007	0.881	1.472	1.435	1.419	1.325	1.344	1.416	1.556	1.388	1.377	0.636	0.647	0.63	0.779	0.8	0.793	0.955
85.33	1.169	1.211	1.194	1.307	1.289	1.228	0.904	0.913	0.88	1.224	1.221	1.361	1.444	1.442	1.422	1.387	1.394	1.389	1.175	1.153	1.306	1.406	1.338	1.329	1.638	1.624	1.643	1.597	1.589	1.588	0.806	1.007	0.884	1.478	1.436	1.421	1.325	1.343	1.416	1.558	1.384	1.379	0.636	0.646	0.63	0.779	0.8	0.793	0.953
85.67	1.159	1.211	1.195	1.31	1.292	1.23	0.906	0.914	0.882	1.226	1.227	1.363	1.444	1.443	1.422	1.387	1.395	1.389	1.173	1.152	1.307	1.406	1.342	1.321	1.639	1.625	1.644	1.597	1.589	1.587	0.81	1.008	0.879	1.476	1.446	1.415	1.324	1.343	1.418	1.557	1.387	1.379	0.637	0.646	0.631	0.779	0.801	0.793	0.951
86	1.143	1.206	1.194	1.313	1.295	1.235	0.905	0.913	0.884	1.225	1.223	1.366	1.444	1.443	1.422	1.387	1.395	1.39	1.17	1.15	1.308	1.403	1.344	1.326	1.639	1.625	1.644	1.598	1.59	1.585	0.818	1.01	0.875	1.469	1.451	1.416	1.323	1.341	1.419	1.559	1.387	1.383	0.636	0.645	0.63	0.779	0.8	0.793	0.94
86.33	1.122	1.202	1.197	1.317	1.298	1.237	0.907	0.915	0.885	1.225	1.228	1.37	1.443	1.442	1.422	1.387	1.395	1.39	1.167	1.149	1.31	1.401	1.337	1.315	1.64	1.626	1.645	1.598	1.59	1.583	0.823	1.011	0.88	1.467	1.453	1.416	1.322	1.341	1.42	1.559	1.387	1.385	0.637	0.645	0.63	0.779	0.8	0.793	0.942
86.67	1.099	1.197	1.196	1.32	1.301	1.241	0.908	0.914	0.887	1.226	1.226	1.372	1.442	1.441	1.42	1.387	1.395	1.39	1.164	1.148	1.313	1.4	1.336	1.33	1.641	1.627	1.645	1.599	1.59	1.582	0.828	1.012	0.88	1.466	1.448	1.415	1.321	1.34	1.421	1.56	1.386	1.393	0.636	0.645	0.63	0.78	0.8	0.792	0.942
87	1.081	1.197	1.198	1.323	1.304	1.243	0.909	0.916	0.889	1.227	1.228	1.376	1.443	1.441	1.421	1.388	1.395	1.39	1.163	1.146	1.315	1.396	1.342	1.311	1.641	1.627	1.646	1.599	1.591	1.58	0.835	1.013	0.882	1.461	1.448	1.414	1.321	1.341	1.423	1.562	1.388	1.39	0.635	0.645	0.631	0.78	0.801	0.792	0.951
87.33	1.043	1.181	1.198	1.326	1.307	1.246	0.911	0.916	0.89	1.227	1.232	1.382	1.443	1.441	1.42	1.388	1.395	1.391	1.161	1.145	1.317	1.394	1.343	1.329	1.642	1.628	1.646	1.6	1.591	1.578	0.842	1.014	0.881	1.466	1.459	1.413	1.32	1.339	1.424	1.562	1.389	1.39	0.635	0.645	0.631	0.779	0.801	0.793	0.951
87.67	1	1.168	1.2	1.329	1.311	1.25	0.914	0.918	0.893	1.228	1.233	1.382	1.442	1.44	1.421	1.389	1.395	1.391	1.159	1.144	1.32	1.394	1.333	1.309	1.642	1.628	1.647	1.601	1.591	1.577	0.85	1.015	0.878	1.478	1.475	1.417	1.32	1.34	1.425	1.565	1.393	1.4	0.635	0.644	0.632	0.778	0.801	0.792	0.954
88	0.951	1.15	1.202	1.332	1.315	1.254	0.914	0.919	0.898	1.228	1.232	1.385	1.441	1.439	1.421	1.389	1.395	1.391	1.158	1.142	1.322	1.391	1.34	1.329	1.643	1.629	1.647	1.601	1.591	1.573	0.858	1.016	0.884	1.477	1.498	1.415	1.318	1.339	1.426	1.567	1.396	1.4	0.635	0.644	0.632	0.778	0.801	0.792	0.962
88.33	0.932	1.14	1.21	1.336	1.318	1.257	0.916	0.921	0.902	1.23	1.235	1.39	1.441	1.437	1.418	1.389	1.395	1.391	1.157	1.141	1.326	1.389	1.33	1.304	1.643	1.629	1.647	1.602	1.591	1.571	0.865	1.018	0.882	1.473	1.487	1.418	1.319	1.339	1.427	1.571	1.396	1.4	0.634	0.644	0.633	0.778	0.801	0.792	0.97
88.67	0.917	1.128	1.222	1.34	1.321	1.26	0.917	0.923	0.908	1.229	1.239	1.393	1.439	1.436	1.418	1.389	1.395	1.391	1.156	1.14	1.328	1.388	1.342	1.327	1.644	1.63	1.648	1.602	1.592	1.571	0.873	1.018	0.89	1.472	1.491	1.418	1.317	1.337	1.43	1.573	1.393	1.401	0.634	0.645	0.633	0.778	0.801	0.791	0.977
89	0.889	1.131	1.223	1.343	1.325	1.264	0.919	0.925	0.912	1.231	1.243	1.396	1.439	1.436	1.418	1.389	1.396	1.392	1.156	1.138	1.331	1.387	1.328	1.302	1.644	1.63	1.648	1.602	1.592	1.569	0.882	1.02	0.886	1.472	1.487	1.42	1.317	1.337	1.432	1.573	1.394	1.401	0.635	0.646	0.634	0.778	0.801	0.792	0.982
89.33	0.861	1.126	1.228	1.347	1.329	1.267	0.921	0.926	0.912	1.23	1.245	1.399	1.437	1.436	1.418	1.389	1.396	1.392	1.156	1.137	1.334	1.385	1.343	1.324	1.645	1.631	1.649	1.603	1.592	1.567	0.891	1.022	0.891	1.468	1.474	1.43	1.316	1.337	1.433	1.575	1.389	1.401	0.635	0.645	0.632	0.778	0.801	0.792	0.984
89.67	0.753	1.104	1.234	1.351	1.332	1.27	0.922	0.93	0.916	1.232	1.25	1.406	1.438	1.434	1.419	1.39	1.396	1.392	1.156	1.136	1.338	1.382	1.335	1.302	1.646	1.631	1.649	1.603	1.592	1.565	0.9	1.023	0.89	1.465	1.47	1.435	1.315	1.336	1.435	1.578	1.404	1.403	0.634	0.646	0.632	0.778	0.802	0.792	0.986
90	0.726	1.083	1.237	1.354	1.336	1.275	0.924	0.931	0.916	1.234	1.251	1.41	1.437	1.433	1.42	1.39	1.397	1.392	1.156	1.135	1.341	1.382	1.339	1.322	1.646	1.632	1.649	1.604	1.592	1.563	0.91	1.024	0.894	1.476	1.515	1.437	1.314	1.335	1.438	1.582	1.404	1.4	0.634	0.645	0.632	0.779	0.803	0.792	0.99
90.33	0.718	1.063	1.242	1.359	1.339	1.28	0.925	0.934	0.921	1.236	1.254	1.42	1.437	1.432	1.419	1.39	1.397	1.392	1.156	1.134	1.346	1.381	1.33	1.301	1.646	1.632	1.65	1.604	1.592	1.561	0.921	1.025	0.903	1.496	1.512	1.431	1.315	1.336	1.44	1.584	1.406	1.406	0.633	0.646	0.634	0.78	0.803	0.792	0.992
90.67	0.714	1.051	1.236	1.362	1.343	1.285	0.928	0.936	0.926	1.235	1.256	1.425	1.436	1.432	1.416	1.39	1.397	1.393	1.156	1.133	1.349	1.379	1.332	1.312	1.647	1.633	1.65	1.605	1.592	1.559	0.932	1.025	0.909	1.499	1.523	1.435	1.314	1.334	1.442	1.587	1.41	1.405	0.634	0.646	0.632	0.779	0.804	0.791	0.995
91	0.712	1.039	1.241	1.365	1.347	1.288	0.932	0.939	0.93	1.238	1.26	1.432	1.437	1.433	1.418	1.39	1.397	1.393	1.156	1.133	1.354	1.378	1.326	1.3	1.647	1.633	1.651	1.605	1.592	1.558	0.943	1.028	0.912	1.489	1.541	1.443	1.313	1.335	1.442	1.591	1.416	1.403	0.634	0.648	0.634	0.779	0.805	0.793	1.002
91.33	0.711	1.018	1.242	1.369	1.351	1.293	0.934	0.942	0.932	1.238	1.261	1.434	1.435	1.432	1.414	1.39	1.397	1.392	1.155	1.132	1.358	1.377	1.336	1.302	1.647	1.633	1.651	1.605	1.592	1.556	0.953	1.03	0.905	1.5	1.547	1.433	1.312	1.334	1.444	1.595	1.42	1.452	0.633	0.646	0.632	0.778	0.804	0.792	1.004
91.67	0.712	1.016	1.251	1.372	1.355	1.296	0.937	0.947	0.934	1.24	1.265	1.437	1.435	1.431	1.413	1.391	1.397	1.393	1.157	1.133	1.363	1.375	1.328	1.302	1.648	1.634	1.651	1.606	1.592	1.556	0.965	1.029	0.91	1.498	1.551	1.439	1.312	1.334	1.449	1.598	1.42	1.428	0.633	0.647	0.633	0.779	0.805	0.792	1.01
92	0.705	0.999	1.238	1.375	1.359	1.3	0.939	0.95	0.936	1.24	1.269	1.437	1.435	1.431	1.413	1.391	1.398	1.393	1.155	1.132	1.368	1.373	1.332	1.294	1.648	1.634	1.651	1.607	1.592	1.566	0.977	1.03	0.909	1.495	1.507	1.438	1.31	1.334	1.452	1.602	1.422	1.444	0.633	0.647	0.633	0.779	0.805	0.792	1.014
92.33	0.703	0.979	1.231	1.379	1.362	1.304	0.944	0.956	0.937	1.243	1.273	1.44	1.436	1.431	1.414	1.391	1.397	1.393	1.155	1.132	1.374	1.37	1.324	1.306	1.648	1.635	1.652	1.607	1.593	1.553	0.99	1.031	0.913	1.491	1.509	1.444	1.311	1.334	1.457	1.604	1.422	1.417	0.633	0.648	0.633	0.779	0.806	0.793	1.016
92.67	0.7	0.955	1.232	1.382	1.366	1.308	0.947	0.959	0.939	1.242	1.276	1.443	1.436	1.43	1.411	1.392	1.397	1.393	1.154	1.132	1.379	1.371	1.331	1.294	1.649	1.635	1.652	1.608	1.593	1.558	1.004	1.033	0.91	1.491	1.509	1.448	1.31	1.334	1.459	1.608	1.425	1.406	0.633	0.649	0.634	0.779	0.806	0.792	1.023
93	0.697	0.937	1.229	1.386	1.37	1.313	0.95	0.962	0.944	1.244	1.279	1.448	1.435	1.429	1.411	1.391	1.397	1.393	1.153	1.132	1.386	1.371	1.327	1.303	1.649	1.635	1.652	1.608	1.593	1.551	1.017	1.035	0.912	1.488	1.517	1.456	1.309	1.333	1.462	1.61	1.427	1.405	0.634	0.649	0.634	0.779	0.807	0.792	1.03
93.33	0.693	0.922	1.228	1.389	1.373	1.319	0.954	0.967	0.945	1.246	1.28	1.451	1.435	1.427	1.409	1.391	1.397	1.393	1.151	1.132	1.392	1.37	1.325	1.292	1.649	1.635	1.653	1.608	1.593	1.552	1.032	1.034	0.908	1.491	1.526	1.467	1.309	1.332	1.465	1.613	1.446	1.411	0.633	0.649	0.634	0.779	0.807	0.792	1.039
93.67	0.691	0.906	1.226	1.392	1.377	1.321	0.956	0.971	0.947	1.247	1.285	1.449	1.434	1.429	1.413	1.391	1.396	1.393	1.15	1.132	1.399	1.369	1.325	1.304	1.649	1.636	1.653	1.608	1.593	1.551	1.046	1.036	0.908	1.49	1.517	1.491	1.309	1.332	1.47	1.615	1.431	1.43	0.632	0.649	0.634	0.779	0.807	0.792	1.044
94	0.684	0.885	1.224	1.395	1.38	1.327	0.959	0.976	0.949	1.246	1.288	1.451	1.433	1.426	1.413	1.392	1.396	1.393	1.148	1.132	1.405	1.368	1.324	1.296	1.65	1.636	1.653	1.609	1.594	1.552	1.064	1.038	0.907	1.487	1.504	1.48	1.309	1.331	1.459	1.618	1.438	1.428	0.632	0.65	0.635	0.779	0.808	0.792	1.049
94.33	0.679	0.852	1.207	1.399	1.384	1.332	0.965	0.982	0.951	1.248	1.294	1.455	1.434	1.426	1.413	1.391	1.396	1.393	1.147	1.133	1.412	1.367	1.332	1.295	1.65	1.636	1.654	1.61	1.594	1.562	1.079	1.042	0.909	1.487	1.517	1.473	1.309	1.331	1.459	1.62	1.438	1.425	0.632	0.65	0.635	0.781	0.809	0.793	1.056
94.67	0.676	0.794	1.183	1.402	1.387	1.336	0.969	0.986	0.955	1.248	1.296	1.459	1.435	1.428	1.415	1.391	1.395	1.393	1.145	1.132	1.417	1.367	1.329	1.292	1.651	1.637	1.654	1.61	1.594	1.557	1.095	1.042	0.907	1.487	1.516	1.482	1.307	1.331	1.484	1.622	1.46	1.425	0.631	0.65	0.636	0.781	0.808	0.793	1.062
95	0.671	0.688	1.16	1.407	1.391	1.341	0.975	0.989	0.962	1.252	1.301	1.46	1.434	1.429	1.412	1.391	1.396	1.393	1.143	1.132	1.421	1.366	1.334	1.292	1.651	1.637	1.655	1.611	1.594	1.556	1.113	1.045	0.909	1.486	1.508	1.507	1.308	1.331	1.462	1.625	1.474	1.426	0.631	0.65	0.637	0.781	0.81	0.794	1.066
95.33	0.665	0.683	1.123	1.41	1.395	1.346	0.981	0.992	0.968	1.253	1.304	1.462	1.433	1.43	1.414	1.391	1.396	1.393	1.142	1.132	1.423	1.365	1.33	1.294	1.652	1.638	1.655	1.611	1.594	1.548	1.13	1.046	0.907	1.486	1.508	1.515	1.306	1.331	1.461	1.627	1.481	1.424	0.63	0.649	0.635	0.781	0.809	0.794	1.069
95.67	0.662	0.681	1.104	1.413	1.398	1.35	0.985	0.994	0.973	1.256	1.31	1.464	1.433	1.429	1.41	1.391	1.395	1.393	1.14	1.132	1.428	1.364	1.333	1.291	1.652	1.638	1.656	1.611	1.595	1.548	1.147	1.047	0.908	1.481	1.512	1.496	1.306	1.331	1.467	1.629	1.496	1.424	0.631	0.65	0.638	0.782	0.81	0.794	1.075
96	0.657	0.681	1.07	1.417	1.402	1.353	0.988	0.999	0.975	1.258	1.312	1.462	1.433	1.427	1.409	1.391	1.395	1.393	1.137	1.131	1.424	1.362	1.334	1.298	1.652	1.638	1.656	1.611	1.595	1.547	1.165	1.048	0.905	1.48	1.519	1.497	1.306	1.329	1.467	1.631	1.434	1.428	0.63	0.65	0.638	0.782	0.81	0.793	1.078
96.33	0.655	0.679	1.034	1.419	1.405	1.357	0.988	1.002	0.982	1.262	1.318	1.462	1.433	1.426	1.409	1.391	1.395	1.393	1.136	1.132	1.424	1.362	1.335	1.292	1.653	1.639	1.657	1.612	1.595	1.547	1.183	1.05	0.907	1.48	1.518	1.497	1.305	1.33	1.473	1.634	1.425	1.425	0.631	0.65	0.638	0.783	0.81	0.794	1.082
96.67	0.65	0.677	1.008	1.421	1.408	1.361	0.995	1.005	0.985	1.263	1.321	1.463	1.435	1.425	1.409	1.391	1.395	1.394	1.135	1.132	1.427	1.362	1.337	1.295	1.653	1.638	1.657	1.612	1.595	1.547	1.202	1.051	0.908	1.481	1.52	1.495	1.304	1.331	1.476	1.636	1.426	1.42	0.631	0.649	0.637	0.783	0.81	0.794	1.087
97	0.642	0.683	0.983	1.424	1.41	1.364	1.003	1.01	0.989	1.266	1.326	1.462	1.435	1.424	1.408	1.391	1.395	1.393	1.135	1.132	1.432	1.361	1.334	1.292	1.654	1.639	1.658	1.613	1.595	1.546	1.219	1.055	0.91	1.483	1.515	1.49	1.304	1.33	1.479	1.638	1.428	1.417	0.63	0.649	0.638	0.783	0.811	0.795	1.089
97.33	0.638	0.692	0.937	1.426	1.414	1.368	1.01	1.015	0.993	1.268	1.33	1.449	1.435	1.423	1.407	1.391	1.394	1.393	1.134	1.131	1.438	1.361	1.365	1.293	1.654	1.639	1.658	1.613	1.596	1.547	1.234	1.055	0.906	1.49	1.513	1.496	1.303	1.33	1.483	1.641	1.428	1.417	0.63	0.648	0.636	0.784	0.81	0.795	1.092
97.67	0.633	0.688	0.895	1.428	1.416	1.371	1.015	1.019	0.999	1.271	1.335	1.428	1.434	1.423	1.408	1.391	1.394	1.393	1.134	1.13	1.431	1.36	1.338	1.296	1.654	1.639	1.659	1.614	1.596	1.547	1.253	1.056	0.903	1.473	1.512	1.492	1.302	1.33	1.487	1.643	1.428	1.418	0.63	0.648	0.637	0.784	0.811	0.795	1.098
98	0.629	0.696	0.868	1.43	1.419	1.375	1.021	1.021	1.004	1.274	1.339	1.39	1.435	1.421	1.408	1.391	1.395	1.393	1.135	1.129	1.43	1.359	1.341	1.291	1.655	1.64	1.66	1.615	1.596	1.546	1.267	1.058	0.91	1.476	1.511	1.496	1.301	1.329	1.492	1.645	1.429	1.419	0.629	0.647	0.637	0.784	0.811	0.796	1.103
98.33	0.625	0.694	0.828	1.432	1.421	1.377	1.029	1.029	1.009	1.278	1.343	1.322	1.436	1.422	1.406	1.391	1.395	1.392	1.135	1.128	1.429	1.36	1.337	1.296	1.655	1.641	1.66	1.615	1.597	1.546	1.282	1.059	0.909	1.476	1.507	1.49	1.301	1.328	1.497	1.648	1.428	1.417	0.629	0.646	0.636	0.784	0.812	0.795	1.107
98.67	0.621	0.697	0.699	1.434	1.422	1.38	1.033	1.032	1.016	1.279	1.346	1.258	1.434	1.421	1.406	1.391	1.394	1.392	1.135	1.127	1.428	1.359	1.343	1.294	1.656	1.641	1.661	1.615	1.597	1.546	1.293	1.061	0.909	1.475	1.504	1.489	1.3	1.328	1.503	1.65	1.43	1.417	0.629	0.646	0.637	0.784	0.812	0.795	1.11
99	0.618	0.701	0.684	1.435	1.424	1.382	1.038	1.036	1.023	1.284	1.35	1.213	1.434	1.419	1.406	1.39	1.394	1.392	1.134	1.126	1.437	1.358	1.335	1.297	1.656	1.641	1.661	1.616	1.598	1.546	1.308	1.063	0.912	1.474	1.5	1.503	1.3	1.328	1.517	1.653	1.431	1.416	0.629	0.645	0.637	0.784	0.813	0.795	1.111
99.33	0.613	0.699	0.682	1.436	1.426	1.384	1.039	1.039	1.028	1.286	1.353	1.207	1.433	1.421	1.405	1.39	1.393	1.391	1.132	1.125	1.444	1.357	1.344	1.293	1.657	1.642	1.662	1.616	1.598	1.546	1.318	1.064	0.908	1.473	1.498	1.499	1.299	1.327	1.515	1.655	1.437	1.417	0.63	0.646	0.636	0.785	0.812	0.795	1.108
99.67	0.608	0.701	0.686	1.437	1.427	1.387	1.042	1.044	1.032	1.289	1.357	1.206	1.435	1.419	1.405	1.39	1.393	1.391	1.131	1.126	1.463	1.357	1.339	1.299	1.657	1.642	1.662	1.617	1.598	1.546	1.331	1.066	0.915	1.475	1.493	1.496	1.299	1.327	1.507	1.657	1.463	1.42	0.63	0.646	0.636	0.784	0.813	0.796	1.104
100	0.609	0.7	0.724	1.438	1.427	1.388	1.044	1.047	1.035	1.291	1.359	1.192	1.434	1.417	1.404	1.39	1.393	1.391	1.128	1.125	1.471	1.355	1.346	1.294	1.657	1.643	1.663	1.617	1.599	1.545	1.34	1.068	0.912	1.473	1.49	1.492	1.298	1.327	1.505	1.66	1.477	1.413	0.63	0.644	0.636	0.783	0.813	0.795	1.101
100.33	0.601	0.696	0.71	1.438	1.428	1.39	1.048	1.051	1.041	1.295	1.363	1.177	1.436	1.418	1.403	1.39	1.393	1.39	1.125	1.125	1.479	1.355	1.344	1.304	1.658	1.643	1.663	1.617	1.599	1.547	1.349	1.073	0.915	1.474	1.488	1.489	1.298	1.327	1.504	1.666	1.469	1.412	0.63	0.646	0.637	0.784	0.814	0.795	1.105
100.67	0.596	0.693	0.712	1.438	1.429	1.392	1.052	1.054	1.042	1.296	1.364	1.127	1.437	1.42	1.404	1.389	1.391	1.39	1.121	1.124	1.489	1.354	1.352	1.291	1.658	1.644	1.664	1.618	1.598	1.547	1.359	1.075	0.913	1.473	1.494	1.488	1.297	1.327	1.507	1.668	1.469	1.411	0.63	0.645	0.636	0.784	0.813	0.795	1.108
101	0.595	0.691	0.672	1.438	1.429	1.393	1.055	1.059	1.048	1.3	1.369	1.02	1.437	1.421	1.402	1.389	1.392	1.39	1.12	1.124	1.502	1.354	1.345	1.303	1.659	1.645	1.665	1.618	1.599	1.547	1.369	1.078	0.92	1.471	1.488	1.483	1.297	1.326	1.51	1.671	1.46	1.411	0.63	0.644	0.636	0.784	0.814	0.796	1.112
101.33	0.595	0.688	0.671	1.439	1.43	1.394	1.058	1.061	1.051	1.302	1.373	0.968	1.437	1.418	1.404	1.389	1.391	1.389	1.118	1.122	1.515	1.352	1.352	1.298	1.659	1.645	1.665	1.619	1.6	1.547	1.379	1.08	0.916	1.471	1.485	1.488	1.296	1.325	1.511	1.675	1.461	1.411	0.63	0.643	0.635	0.784	0.813	0.795	1.116
101.67	0.594	0.688	0.67	1.438	1.429	1.394	1.063	1.065	1.05	1.306	1.377	0.958	1.437	1.418	1.405	1.388	1.391	1.389	1.119	1.121	1.523	1.351	1.345	1.306	1.659	1.646	1.665	1.619	1.599	1.548	1.386	1.082	0.917	1.471	1.489	1.484	1.294	1.326	1.519	1.678	1.462	1.411	0.631	0.643	0.635	0.784	0.814	0.795	1.118
102	0.597	0.691	0.669	1.438	1.429	1.395	1.064	1.065	1.046	1.307	1.381	0.954	1.437	1.418	1.408	1.389	1.391	1.389	1.119	1.119	1.545	1.351	1.361	1.303	1.659	1.646	1.666	1.62	1.599	1.548	1.391	1.086	0.92	1.469	1.495	1.487	1.293	1.325	1.522	1.681	1.461	1.409	0.631	0.642	0.633	0.784	0.815	0.796	1.118
102.33	0.59	0.689	0.664	1.437	1.428	1.395	1.065	1.066	1.036	1.311	1.384	0.95	1.437	1.417	1.406	1.388	1.391	1.388	1.12	1.118	1.552	1.35	1.36	1.309	1.659	1.647	1.667	1.62	1.596	1.549	1.4	1.09	0.919	1.47	1.482	1.478	1.294	1.325	1.523	1.685	1.461	1.409	0.63	0.642	0.634	0.785	0.814	0.797	1.123
102.67	0.593	0.692	0.66	1.436	1.426	1.395	1.065	1.068	1.02	1.312	1.387	0.947	1.437	1.417	1.404	1.388	1.39	1.388	1.121	1.115	1.543	1.347	1.368	1.305	1.659	1.648	1.668	1.62	1.595	1.551	1.399	1.092	0.921	1.468	1.479	1.484	1.293	1.325	1.528	1.689	1.456	1.409	0.631	0.642	0.634	0.784	0.815	0.795	1.126
103	0.592	0.691	0.659	1.435	1.425	1.395	1.062	1.07	0.986	1.316	1.39	0.944	1.438	1.417	1.409	1.388	1.39	1.388	1.123	1.113	1.56	1.349	1.365	1.314	1.661	1.649	1.668	1.621	1.592	1.55	1.402	1.097	0.921	1.468	1.476	1.474	1.292	1.325	1.534	1.693	1.462	1.408	0.632	0.642	0.635	0.785	0.816	0.796	1.127
103.33	0.589	0.68	0.655	1.433	1.424	1.395	1.055	1.066	0.944	1.316	1.391	0.942	1.438	1.416	1.403	1.387	1.389	1.387	1.123	1.109	1.57	1.349	1.372	1.321	1.659	1.648	1.668	1.62	1.59	1.548	1.401	1.101	0.923	1.469	1.475	1.472	1.29	1.324	1.54	1.695	1.462	1.408	0.632	0.64	0.636	0.785	0.815	0.798	1.129
103.67	0.584	0.676	0.651	1.431	1.423	1.395	1.047	1.063	0.901	1.319	1.395	0.939	1.438	1.416	1.403	1.387	1.388	1.387	1.124	1.108	1.587	1.348	1.368	1.304	1.658	1.649	1.669	1.621	1.589	1.548	1.422	1.103	0.922	1.469	1.474	1.472	1.29	1.324	1.55	1.698	1.465	1.408	0.632	0.641	0.635	0.785	0.816	0.798	1.133
104	0.572	0.674	0.649	1.429	1.421	1.394	1.036	1.056	0.835	1.32	1.397	0.936	1.437	1.415	1.404	1.387	1.388	1.386	1.125	1.105	1.596	1.347	1.377	1.333	1.657	1.649	1.669	1.621	1.587	1.548	1.412	1.105	0.922	1.467	1.471	1.485	1.289	1.323	1.562	1.701	1.464	1.406	0.631	0.64	0.635	0.785	0.816	0.796	1.134
104.33	0.561	0.677	0.647	1.428	1.42	1.394	1.021	1.048	0.816	1.324	1.4	0.934	1.438	1.416	1.403	1.386	1.387	1.386	1.127	1.103	1.61	1.346	1.373	1.341	1.655	1.65	1.669	1.621	1.585	1.551	1.409	1.107	0.926	1.468	1.47	1.483	1.29	1.323	1.563	1.705	1.464	1.407	0.631	0.641	0.635	0.785	0.817	0.796	1.133
104.67	0.548	0.674	0.643	1.427	1.418	1.393	1.002	1.036	0.692	1.323	1.402	0.931	1.438	1.416	1.4	1.386	1.388	1.385	1.126	1.099	1.62	1.345	1.369	1.339	1.653	1.65	1.67	1.622	1.583	1.552	1.444	1.11	0.926	1.466	1.469	1.482	1.289	1.323	1.567	1.708	1.464	1.406	0.631	0.641	0.636	0.785	0.816	0.797	1.135
105	0.547	0.673	0.646	1.425	1.417	1.391	0.984	1.017	0.675	1.326	1.406	0.928	1.438	1.415	1.404	1.386	1.387	1.385	1.127	1.097	1.632	1.343	1.378	1.34	1.652	1.65	1.671	1.622	1.582	1.55	1.431	1.111	0.927	1.465	1.468	1.481	1.289	1.323	1.569	1.711	1.463	1.405	0.631	0.641	0.635	0.785	0.817	0.797	1.134
105.33	0.542	0.67	0.643	1.425	1.416	1.39	0.959	0.991	0.672	1.328	1.408	0.925	1.438	1.414	1.405	1.386	1.387	1.385	1.126	1.093	1.652	1.343	1.373	1.345	1.65	1.651	1.672	1.622	1.58	1.551	1.42	1.113	0.928	1.464	1.467	1.479	1.288	1.323	1.58	1.714	1.462	1.404	0.63	0.64	0.634	0.785	0.817	0.797	1.13
105.67	0.539	0.669	0.64	1.425	1.415	1.389	0.935	0.949	0.669	1.331	1.413	0.922	1.438	1.415	1.405	1.386	1.388	1.385	1.127	1.09	1.669	1.343	1.379	1.349	1.649	1.652	1.673	1.624	1.579	1.566	1.282	1.116	0.929	1.463	1.466	1.476	1.288	1.323	1.563	1.717	1.461	1.403	0.63	0.641	0.634	0.786	0.817	0.799	1.134
106	0.537	0.667	0.639	1.424	1.414	1.387	0.911	0.906	0.668	1.332	1.415	0.919	1.439	1.414	1.403	1.385	1.388	1.384	1.126	1.087	1.693	1.343	1.381	1.331	1.647	1.653	1.673	1.625	1.577	1.557	1.241	1.118	0.93	1.462	1.466	1.469	1.289	1.323	1.565	1.72	1.463	1.403	0.63	0.641	0.634	0.787	0.817	0.799	1.133
106.33	0.538	0.664	0.642	1.424	1.413	1.386	0.885	0.865	0.666	1.335	1.418	0.916	1.438	1.413	1.401	1.385	1.387	1.384	1.125	1.084	1.712	1.342	1.373	1.334	1.646	1.653	1.672	1.624	1.576	1.559	1.188	1.123	0.931	1.462	1.465	1.457	1.288	1.323	1.565	1.724	1.46	1.402	0.629	0.641	0.634	0.788	0.818	0.799	1.135
106.67	0.539	0.659	0.643	1.424	1.412	1.385	0.862	0.843	0.666	1.337	1.42	0.913	1.439	1.412	1.402	1.384	1.387	1.383	1.123	1.081	1.68	1.342	1.383	1.339	1.645	1.654	1.67	1.623	1.575	1.555	1.184	1.127	0.933	1.461	1.463	1.455	1.287	1.323	1.569	1.727	1.461	1.401	0.629	0.641	0.632	0.788	0.818	0.798	1.138
107	0.534	0.658	0.638	1.423	1.411	1.383	0.825	0.806	0.664	1.341	1.425	0.91	1.438	1.411	1.401	1.384	1.387	1.383	1.122	1.078	1.659	1.342	1.372	1.33	1.643	1.654	1.67	1.621	1.574	1.555	1.14	1.129	0.94	1.46	1.462	1.454	1.287	1.323	1.574	1.731	1.466	1.402	0.628	0.641	0.633	0.789	0.818	0.799	1.139
107.33	0.525	0.655	0.637	1.422	1.41	1.382	0.702	0.699	0.663	1.343	1.427	0.906	1.439	1.41	1.4	1.384	1.387	1.382	1.121	1.075	1.653	1.341	1.383	1.324	1.641	1.655	1.669	1.62	1.572	1.571	1.043	1.131	0.935	1.459	1.461	1.452	1.287	1.323	1.577	1.734	1.463	1.4	0.628	0.641	0.632	0.789	0.818	0.799	1.141
107.67	0.531	0.654	0.644	1.421	1.409	1.381	0.692	0.691	0.663	1.345	1.43	0.903	1.44	1.408	1.397	1.383	1.387	1.382	1.121	1.074	1.647	1.341	1.383	1.344	1.641	1.656	1.667	1.618	1.571	1.562	1.032	1.133	0.935	1.458	1.462	1.451	1.287	1.323	1.58	1.739	1.46	1.402	0.629	0.641	0.633	0.79	0.819	0.799	1.143
108	0.546	0.651	0.646	1.42	1.408	1.38	0.689	0.686	0.662	1.345	1.433	0.9	1.44	1.409	1.398	1.384	1.387	1.382	1.121	1.074	1.646	1.339	1.389	1.314	1.639	1.656	1.667	1.617	1.569	1.58	0.916	1.132	0.94	1.457	1.46	1.449	1.286	1.323	1.584	1.743	1.46	1.393	0.629	0.641	0.633	0.789	0.818	0.799	1.14
108.33	0.587	0.649	0.639	1.419	1.406	1.379	0.687	0.684	0.661	1.349	1.438	0.897	1.44	1.41	1.398	1.383	1.387	1.381	1.123	1.074	1.645	1.339	1.383	1.349	1.638	1.658	1.665	1.616	1.568	1.579	1.061	1.137	0.945	1.456	1.459	1.448	1.286	1.323	1.591	1.746	1.46	1.393	0.63	0.64	0.633	0.79	0.819	0.8	1.141
108.67	0.665	0.643	0.64	1.418	1.405	1.377	0.686	0.682	0.66	1.35	1.44	0.894	1.441	1.41	1.397	1.382	1.387	1.381	1.121	1.074	1.647	1.339	1.392	1.318	1.637	1.658	1.664	1.613	1.567	1.583	1.073	1.138	0.944	1.454	1.458	1.446	1.285	1.322	1.6	1.749	1.459	1.392	0.629	0.641	0.632	0.79	0.819	0.799	1.144
109	0.644	0.64	0.641	1.417	1.405	1.376	0.684	0.681	0.659	1.354	1.443	0.891	1.441	1.411	1.395	1.383	1.387	1.381	1.119	1.075	1.647	1.338	1.393	1.377	1.636	1.659	1.663	1.611	1.566	1.586	0.964	1.141	0.95	1.454	1.457	1.446	1.285	1.322	1.603	1.757	1.454	1.391	0.63	0.641	0.633	0.791	0.82	0.8	1.147
109.33	0.488	0.636	0.634	1.416	1.404	1.375	0.683	0.679	0.658	1.353	1.444	0.887	1.441	1.41	1.397	1.382	1.387	1.38	1.115	1.074	1.648	1.338	1.391	1.326	1.635	1.659	1.662	1.611	1.564	1.586	0.958	1.143	0.947	1.453	1.454	1.445	1.284	1.321	1.605	1.756	1.45	1.392	0.629	0.64	0.632	0.791	0.82	0.8	1.149
109.67	0.486	0.63	0.629	1.415	1.403	1.375	0.682	0.679	0.657	1.357	1.448	0.884	1.441	1.41	1.396	1.382	1.387	1.38	1.113	1.075	1.588	1.338	1.395	1.358	1.634	1.658	1.661	1.609	1.561	1.575	0.985	1.145	0.948	1.452	1.454	1.444	1.282	1.322	1.609	1.761	1.451	1.392	0.63	0.641	0.634	0.791	0.82	0.8	1.156
110	0.479	0.627	0.627	1.414	1.402	1.375	0.681	0.677	0.656	1.357	1.45	0.881	1.442	1.41	1.399	1.382	1.387	1.38	1.111	1.076	1.689	1.338	1.399	1.333	1.633	1.657	1.659	1.607	1.56	1.579	0.963	1.15	0.969	1.452	1.451	1.442	1.282	1.321	1.613	1.765	1.449	1.393	0.629	0.641	0.632	0.792	0.82	0.799	1.161
110.33	0.491	0.62	0.623	1.413	1.401	1.375	0.68	0.677	0.656	1.361	1.452	0.877	1.442	1.41	1.401	1.382	1.387	1.38	1.111	1.078	1.704	1.338	1.394	1.362	1.633	1.656	1.659	1.605	1.561	1.582	0.893	1.156	0.961	1.451	1.45	1.442	1.282	1.321	1.614	1.768	1.449	1.392	0.629	0.64	0.634	0.792	0.821	0.799	1.159
110.67	0.508	0.616	0.619	1.412	1.4	1.375	0.68	0.675	0.654	1.363	1.453	0.874	1.442	1.409	1.401	1.381	1.386	1.379	1.111	1.079	1.702	1.337	1.395	1.324	1.632	1.655	1.657	1.603	1.559	1.58	0.9	1.158	0.959	1.45	1.449	1.443	1.281	1.321	1.614	1.775	1.448	1.393	0.628	0.64	0.632	0.793	0.821	0.799	1.167
111	0.654	0.616	0.612	1.412	1.399	1.369	0.679	0.674	0.654	1.366	1.455	0.871	1.442	1.41	1.401	1.382	1.387	1.38	1.112	1.081	1.707	1.338	1.405	1.319	1.631	1.653	1.657	1.602	1.56	1.58	0.909	1.161	0.955	1.451	1.455	1.443	1.281	1.32	1.622	1.786	1.448	1.393	0.63	0.64	0.633	0.793	0.821	0.799	1.172
111.33	0.483	0.612	0.61	1.411	1.399	1.372	0.678	0.672	0.653	1.365	1.456	0.867	1.442	1.41	1.399	1.381	1.387	1.379	1.113	1.083	1.773	1.338	1.397	1.334	1.63	1.652	1.656	1.6	1.559	1.578	0.899	1.165	0.959	1.45	1.449	1.447	1.28	1.319	1.625	1.779	1.447	1.393	0.63	0.639	0.632	0.793	0.821	0.798	1.178
111.67	0.483	0.611	0.609	1.41	1.398	1.372	0.677	0.671	0.652	1.367	1.456	0.864	1.442	1.409	1.399	1.382	1.387	1.379	1.115	1.086	1.719	1.338	1.406	1.314	1.629	1.65	1.655	1.6	1.558	1.581	0.913	1.17	0.968	1.449	1.449	1.439	1.28	1.319	1.627	1.786	1.448	1.394	0.628	0.64	0.633	0.794	0.822	0.798	1.181
112	1.167	0.614	0.608	1.409	1.397	1.372	0.677	0.671	0.652	1.369	1.458	0.86	1.441	1.409	1.399	1.381	1.387	1.379	1.113	1.088	1.76	1.34	1.406	1.345	1.628	1.649	1.654	1.598	1.56	1.577	0.909	1.172	0.973	1.449	1.449	1.437	1.279	1.319	1.633	1.793	1.447	1.394	0.629	0.64	0.632	0.794	0.822	0.798	1.177
112.33	1.093	0.617	0.606	1.408	1.396	1.371	0.676	0.67	0.65	1.372	1.458	0.857	1.442	1.409	1.399	1.381	1.387	1.379	1.111	1.092	1.586	1.339	1.411	1.32	1.627	1.647	1.653	1.596	1.557	1.576	0.951	1.175	0.971	1.449	1.448	1.435	1.279	1.318	1.635	1.8	1.449	1.395	0.63	0.639	0.633	0.795	0.822	0.799	1.18
112.67	1.101	0.656	0.586	1.407	1.395	1.369	0.675	0.669	0.649	1.374	1.458	0.853	1.442	1.41	1.398	1.381	1.387	1.379	1.106	1.094	1.552	1.341	1.415	1.348	1.627	1.646	1.652	1.595	1.555	1.575	0.918	1.178	0.97	1.448	1.445	1.435	1.279	1.318	1.675	1.81	1.448	1.396	0.63	0.64	0.631	0.795	0.822	0.798	1.174
113	1.111	0.738	0.582	1.405	1.394	1.368	0.674	0.668	0.648	1.377	1.459	0.85	1.442	1.41	1.399	1.381	1.388	1.379	1.105	1.099	1.661	1.34	1.418	1.327	1.626	1.645	1.651	1.599	1.554	1.571	0.89	1.183	0.97	1.446	1.446	1.434	1.278	1.317	1.677	1.823	1.448	1.396	0.629	0.64	0.632	0.795	0.822	0.798	1.157
113.33	1.094	0.637	0.579	1.405	1.393	1.367	0.673	0.667	0.648	1.378	1.458	0.846	1.443	1.41	1.399	1.381	1.387	1.378	1.105	1.101	1.459	1.341	1.409	1.339	1.625	1.643	1.655	1.597	1.566	1.569	0.899	1.185	0.981	1.445	1.446	1.432	1.278	1.316	1.679	1.831	1.448	1.394	0.629	0.639	0.631	0.794	0.822	0.796	1.157
113.67	1.089	0.544	0.58	1.405	1.393	1.366	0.671	0.665	0.646	1.381	1.458	0.841	1.444	1.409	1.4	1.381	1.388	1.378	1.107	1.104	1.377	1.341	1.42	1.335	1.624	1.642	1.653	1.593	1.567	1.57	0.891	1.186	0.979	1.445	1.445	1.434	1.277	1.315	1.694	1.834	1.449	1.395	0.628	0.639	0.632	0.795	0.823	0.797	1.172
114	1.054	0.535	0.56	1.404	1.392	1.365	0.671	0.665	0.645	1.383	1.458	0.837	1.444	1.409	1.399	1.381	1.388	1.378	1.108	1.108	1.423	1.342	1.42	1.352	1.623	1.64	1.651	1.591	1.566	1.573	0.946	1.192	0.983	1.446	1.444	1.43	1.277	1.314	1.717	1.82	1.449	1.39	0.629	0.638	0.631	0.795	0.822	0.797	1.182
114.33	1.027	0.534	0.556	1.402	1.392	1.364	0.67	0.664	0.644	1.386	1.459	0.833	1.445	1.41	1.399	1.381	1.388	1.378	1.11	1.112	1.461	1.345	1.413	1.341	1.623	1.639	1.65	1.59	1.565	1.578	0.915	1.191	0.985	1.444	1.443	1.427	1.276	1.315	1.723	1.852	1.45	1.389	0.629	0.639	0.631	0.795	0.823	0.797	1.187
114.67	1.026	0.533	0.552	1.402	1.392	1.363	0.669	0.663	0.642	1.387	1.46	0.829	1.445	1.41	1.399	1.381	1.389	1.377	1.112	1.114	1.415	1.346	1.421	1.341	1.622	1.638	1.649	1.588	1.567	1.585	0.864	1.197	0.982	1.444	1.445	1.427	1.275	1.315	1.729	1.857	1.451	1.389	0.629	0.639	0.631	0.795	0.823	0.798	1.214
115	1.044	0.53	0.548	1.401	1.391	1.362	0.668	0.662	0.642	1.391	1.461	0.826	1.446	1.41	1.4	1.381	1.389	1.377	1.115	1.117	1.267	1.347	1.413	1.373	1.621	1.637	1.647	1.587	1.564	1.575	0.949	1.198	0.984	1.443	1.442	1.425	1.274	1.316	1.735	1.782	1.456	1.388	0.628	0.639	0.63	0.795	0.823	0.798	1.239
115.33	1.06	0.552	0.543	1.401	1.391	1.361	0.667	0.661	0.641	1.395	1.462	0.822	1.446	1.41	1.399	1.381	1.388	1.377	1.116	1.118	1.237	1.348	1.417	1.344	1.621	1.636	1.647	1.586	1.563	1.587	0.789	1.202	0.995	1.443	1.441	1.427	1.273	1.317	1.831	1.722	1.451	1.388	0.628	0.638	0.63	0.795	0.823	0.798	1.253
115.67	1.058	0.54	0.539	1.401	1.391	1.361	0.667	0.66	0.64	1.399	1.459	0.818	1.447	1.41	1.4	1.381	1.389	1.377	1.12	1.121	1.175	1.35	1.409	1.361	1.621	1.635	1.646	1.585	1.563	1.562	0.783	1.207	0.997	1.443	1.441	1.426	1.272	1.316	1.827	1.316	1.454	1.388	0.63	0.638	0.63	0.796	0.824	0.799	1.26
116	1.053	0.534	0.533	1.4	1.39	1.36	0.665	0.659	0.639	1.4	1.462	0.814	1.448	1.411	1.4	1.38	1.389	1.377	1.122	1.123	1.163	1.351	1.421	1.343	1.62	1.635	1.645	1.584	1.563	1.563	0.866	1.211	0.997	1.442	1.441	1.425	1.273	1.313	1.83	1.29	1.454	1.388	0.63	0.639	0.631	0.796	0.824	0.799	1.269
116.33	1.063	0.554	0.528	1.4	1.39	1.361	0.664	0.658	0.638	1.403	1.457	0.81	1.449	1.41	1.4	1.38	1.389	1.377	1.124	1.125	1.057	1.353	1.413	1.364	1.62	1.633	1.645	1.584	1.563	1.564	0.794	1.219	1.001	1.443	1.444	1.425	1.273	1.313	1.842	1.29	1.456	1.389	0.63	0.639	0.631	0.797	0.824	0.799	1.28
116.67	1.093	1.181	0.523	1.399	1.39	1.359	0.663	0.657	0.637	1.403	1.458	0.806	1.449	1.411	1.401	1.38	1.389	1.377	1.122	1.126	1.159	1.355	1.415	1.336	1.619	1.633	1.644	1.583	1.563	1.565	0.835	1.223	1	1.441	1.441	1.423	1.271	1.311	1.831	1.287	1.456	1.388	0.628	0.638	0.631	0.796	0.824	0.798	1.289
117	1.133	1.184	0.525	1.537	1.522	1.5	0.663	0.656	0.636	1.406	1.459	0.801	1.45	1.411	1.401	1.379	1.389	1.377	1.122	1.128	1.111	1.357	1.418	1.35	1.619	1.631	1.643	1.582	1.563	1.571	0.852	1.232	1.007	1.442	1.441	1.421	1.269	1.312	1.824	1.258	1.458	1.389	0.627	0.638	0.632	0.797	0.825	0.799	1.3
[truncated: 72 more columns]

## Sheet: Fig2C
Strain	Genotype	Media	Biological replicate	Flourescence (FL) intensity (Excitation = 535 nm; Emission = 615 nm)	FL intensity subtracting PBS blank measurement	OD600	FL intensity per OD600			STATISTICS
KT2440	P. putida KT2440	20 mM Glucose	1	12678.5	8063.17	1.134	7110.38			ANOVA summary
			2	13240.5	8625.17	1.0384	8306.21			F	123.4
			3	14020	9404.67	1.1334	8297.75			P value	<0.0001
RW27	P. putida KT2440 ∆PP_4669	20 mM Glucose	1	13303	8687.67	1.2566	6913.63			P value summary	****
			2	11924.5	7309.17	1.2245	5969.1			Significant diff. among means (P < 0.05)?	Yes
			3	12293.5	7678.17	1.2551	6117.57			R squared	0.9823
RW29	P. putida KT2440 ∆oprF	20 mM Glucose	1	52690	48074.7	0.91	52829.3
			2	53833	49217.7	0.94	52359.2			Brown-Forsythe test
			3	55006.5	50391.2	0.925	54476.9			F (DFn, DFd)	2.067 (9, 20)
RW30	P. putida KT2440 ∆oprI	20 mM Glucose	1	10417	5801.67	1.1455	5064.75			P value	0.0846
			2	10820	6204.67	1.12	5539.88			P value summary	ns
			3	11132	6516.67	1.16	5617.82			Are SDs significantly different (P < 0.05)?	No
KT2440	P. putida KT2440	20 mM Glucose + 2% toluene	1	81679	77063.7	1.134	67957.4
			2	72272	67656.7	1.0384	65154.7			Bartlett's test
			3	70210	65594.7	1.1334	57874.2			Bartlett's statistic (corrected)
KT2440	P. putida KT2440	20 mM Glucose, 12.5 mM p-coumarate, 12.5 mM ferulate	1	14564	9948.67	0.925	10755.3			P value
			2	15172	10556.7	0.935	11290.6			P value summary
			3	18677	14061.7	0.971	14481.6			Are SDs significantly different (P < 0.05)?
RW27	P. putida KT2440 ∆PP_4669	20 mM Glucose, 12.5 mM p-coumarate, 12.5 mM ferulate	1	13482.5	8867.17	1.022	8676.29
			2	14275.5	9660.17	1.009	9574			ANOVA table	SS	DF	MS	F (DFn, DFd)	P value
			3	14045.5	9430.17	1.004	9392.6			Treatment (between columns)	23966057357	9	2662895262	F (9, 20) = 123.4	P<0.0001
RW29	P. putida KT2440 ∆oprF	20 mM Glucose, 12.5 mM p-coumarate, 12.5 mM ferulate	1	38454.5	33839.2	0.565	59892.3			Residual (within columns)	431600568	20	21580028
			2	40515.5	35900.2	0.563	63765.8			Total	24397657925	29
			3	39889.5	35274.2	0.572	61668.1
RW30	P. putida KT2440 ∆oprI	20 mM Glucose, 12.5 mM p-coumarate, 12.5 mM ferulate	1	18417.5	13802.2	0.955	14452.5			Data summary
			2	17565	12949.7	0.972	13322.7			Number of treatments (columns)	10
			3	16241	11625.7	0.98	11862.9			Number of values (total)	30
KT2440	P. putida KT2440	20 mM Glucose, 12.5 mM p-coumarate, 12.5 mM ferulate + 2% toluene	1	66409	61793.7	0.925	66804
			2	91414	86798.7	0.935	92832.8			Tukey's multiple comparisons test	Mean Diff.	95.00% CI of diff.	Below threshold?	Summary	Adjusted P Value
			3	86740	82124.7	0.971	84577.4			RW27_Glucose vs. KT2440_Glucose	-1571	-15003 to 11860	No	ns	>0.9999
										RW29_Glucose vs. KT2440_Glucose	45317	31886 to 58748	Yes	****	<0.0001
										RW30_Glucose vs. KT2440_Glucose	-2497	-15929 to 10934	No	ns	0.9995
										KT2440 + 2% Toluene vs. KT2440_Glucose	55757	42326 to 69189	Yes	****	<0.0001
										KT2440_HCA vs. KT2440_Glucose	4271	-9160 to 17702	No	ns	0.9756
										RW27_HCA vs. KT2440_Glucose	1310	-12122 to 14741	No	ns	>0.9999
										RW29_HCA vs. KT2440_Glucose	53871	40439 to 67302	Yes	****	<0.0001
										RW30_HCA vs. KT2440_Glucose	5308	-8123 to 18739	No	ns	0.9136
										KT2440 + 2% Toluene (HCA) vs. KT2440_Glucose	73500	60069 to 86931	Yes	****	<0.0001
										RW29_Glucose vs. RW27_Glucose	46888	33457 to 60320	Yes	****	<0.0001
										RW30_Glucose vs. RW27_Glucose	-926	-14357 to 12505	No	ns	>0.9999
										KT2440 + 2% Toluene vs. RW27_Glucose	57329	43897 to 70760	Yes	****	<0.0001
										KT2440_HCA vs. RW27_Glucose	5842	-7589 to 19274	No	ns	0.8603
										RW27_HCA vs. RW27_Glucose	2881	-10550 to 16312	No	ns	0.9985
										RW29_HCA vs. RW27_Glucose	55442	42011 to 68873	Yes	****	<0.0001
										RW30_HCA vs. RW27_Glucose	6879	-6552 to 20311	No	ns	0.7203
										KT2440 + 2% Toluene (HCA) vs. RW27_Glucose	75071	61640 to 88503	Yes	****	<0.0001
										RW30_Glucose vs. RW29_Glucose	-47814	-61246 to -34383	Yes	****	<0.0001
										KT2440 + 2% Toluene vs. RW29_Glucose	10440	-2991 to 23872	No	ns	0.2183
										KT2440_HCA vs. RW29_Glucose	-41046	-54477 to -27615	Yes	****	<0.0001
										RW27_HCA vs. RW29_Glucose	-44008	-57439 to -30576	Yes	****	<0.0001
										RW29_HCA vs. RW29_Glucose	8554	-4878 to 21985	No	ns	0.455
										RW30_HCA vs. RW29_Glucose	-40009	-53440 to -26578	Yes	****	<0.0001
										KT2440 + 2% Toluene (HCA) vs. RW29_Glucose	28183	14752 to 41614	Yes	****	<0.0001
										KT2440 + 2% Toluene vs. RW30_Glucose	58255	44823 to 71686	Yes	****	<0.0001
										KT2440_HCA vs. RW30_Glucose	6768	-6663 to 20200	No	ns	0.737
										RW27_HCA vs. RW30_Glucose	3807	-9625 to 17238	No	ns	0.9886
										RW29_HCA vs. RW30_Glucose	56368	42937 to 69799	Yes	****	<0.0001
										RW30_HCA vs. RW30_Glucose	7805	-5626 to 21237	No	ns	0.573
										KT2440 + 2% Toluene (HCA) vs. RW30_Glucose	75997	62566 to 89429	Yes	****	<0.0001
										KT2440_HCA vs. KT2440 + 2% Toluene	-51486	-64918 to -38055	Yes	****	<0.0001
										RW27_HCA vs. KT2440 + 2% Toluene	-54448	-67879 to -41016	Yes	****	<0.0001
										RW29_HCA vs. KT2440 + 2% Toluene	-1887	-15318 to 11545	No	ns	>0.9999
										RW30_HCA vs. KT2440 + 2% Toluene	-50449	-63881 to -37018	Yes	****	<0.0001
										KT2440 + 2% Toluene (HCA) vs. KT2440 + 2% Toluene	17743	4311 to 31174	Yes	**	0.0044
										RW27_HCA vs. KT2440_HCA	-2962	-16393 to 10470	No	ns	0.9981
										RW29_HCA vs. KT2440_HCA	49600	36168 to 63031	Yes	****	<0.0001
										RW30_HCA vs. KT2440_HCA	1037	-12394 to 14468	No	ns	>0.9999
										KT2440 + 2% Toluene (HCA) vs. KT2440_HCA	69229	55798 to 82660	Yes	****	<0.0001
										RW29_HCA vs. RW27_HCA	52561	39130 to 65992	Yes	****	<0.0001
										RW30_HCA vs. RW27_HCA	3998	-9433 to 17430	No	ns	0.9841
										KT2440 + 2% Toluene (HCA) vs. RW27_HCA	72190	58759 to 85622	Yes	****	<0.0001
										RW30_HCA vs. RW29_HCA	-48563	-61994 to -35131	Yes	****	<0.0001
										KT2440 + 2% Toluene (HCA) vs. RW29_HCA	19629	6198 to 33061	Yes	**	0.0015
										KT2440 + 2% Toluene (HCA) vs. RW30_HCA	68192	54761 to 81623	Yes	****	<0.0001

## Sheet: Fig3B
Strain	Time (h)	Protocatechuic acid			4-Hydroxybenzoic acid			Vanillic acid			p-Coumaric acid			Ferulic acid			Glucose			OD600
KT2440	0	0	0	0	0	0	0	0	0	0	13.91	12.56	12.62	13.73	12.4	12.45	20.3	20.24	20.42	0.075	0.073	0.076
	4	0	0	0	0.39	0.46	0.43	0.18	0.19	0.19	11.16	11.14	12.31	11.9	11.91	13.16	16.23	16.26	16.36	0.335	0.3	0.34
	6	0.15	0.15	0.14	1.68	1.6	1.46	0.66	0.66	0.61	10.31	10.04	9.33	12.49	12.27	11.38	12.5	12.35	12.23	0.878	0.758	0.806
	7.4	0.2	0.22	0.2	2.51	2.57	2.34	0.99	1.05	0.97	8.32	8.26	7.7	11.47	11.62	10.81	8.71	8.15	8.12	1.908	1.757	1.867
	10	0.31	0.32	0.32	3.82	3.92	3.89	1.61	1.74	1.74	5.82	5.3	5.41	10.36	10.04	10.14	1.54	0	0	2.35	2.357	2.506
	11.9	0.39	0.43	0.42	5.48	5.97	5.76	2.69	3.22	3.1	3.51	2.56	2.59	9.36	8.74	8.59	0	0	0	3.285	3.209	3.226
	24	0	0	0	0	0	0	4.81	3.27	2.86	0	0	0	0.11	0.08	0.07	0	0	0	3.913	4.597	4.934
	28.5	0	0	0	0	0	0	0	0	0	0	0	0	0	0	0	0	0	0	4.665	4.835	5.513
	50	0	0	0	0	0	0	0	0	0	0	0	0	0	0	0	0	0	0	4.157	4.03	4.435
∆PP_4669	0	0	0	0	0	0	0	0	0	0	13.97	12.76	12.65	13.8	12.6	12.49	20.69	20.45	20.48	0.084	0.074	0.074
	4	0	0	0	0.29	0.38	0.31	0.14	0.2	0.15	11.21	16.25	12.44	11.82	17.13	13.14	16.9	16.95	16.97	0.533	0.5	0.529
	6	0.14	0.14	0.13	1.31	1.36	1.23	0.57	0.61	0.55	10.21	10.96	9.93	12.19	13.05	11.84	12.57	12.64	12.53	1.244	1.223	1.21
	7.4	0.2	0.2	0.2	2.24	2.05	2.13	0.94	0.89	0.9	8.13	8.1	8.15	11.2	11.03	11.17	8.45	8.47	8.43	1.753	1.69	1.752
	10	0.31	0.32	0.32	3.84	3.65	3.72	1.67	1.65	1.63	5.43	5.68	5.58	10.11	10.32	10.21	1.09	1.1	1.32	2.952	2.93	2.614
	11.9	0.42	0.42	0.4	5.96	5.63	5.46	3.07	2.96	2.79	2.79	2.78	2.88	8.93	8.82	8.68	0	0	0	3.436	3.346	3.368
	24	0	0	0	0	0	0	2.86	2.81	3.11	0	0	0	0	0.05	0.06	0	0	0	4.628	4.637	4.983
	28.5	0	0	0	0	0	0	0	0	0	0	0	0	0	0	0	0	0	0	4.628	4.904	5.083
	50	0	0	0	0	0	0	0	0	0	0	0	0	0	0	0	0	0	0	4.21	4.797	4.365
∆oprF	0	0	0	0	0	0	0	0	0	0	13.34	12.23	12.92	13.19	12.08	12.77	19.55	19.56	19.4	0.09	0.081	0.077
	4	0	0	0	0.12	0.11	0.11	0	0	0	12.7	12.76	13.25	12.54	12.6	13.1	19.82	19.83	19.97	0.096	0.094	0.087
	7.4	0.07	0.08	0	0.55	0.63	0.53	0.59	0.67	0.54	11.93	13.04	11.98	11.8	12.9	11.86	16.38	16.27	16.59	0.479	0.529	0.474
	10	0.15	0.15	0.14	1.4	1.41	1.33	1.55	1.57	1.45	10.68	10.56	10.57	10.47	10.34	10.36	11.52	11.51	11.98	1.061	1.059	1.017
	11.9	0.21	0.21	0.21	1.88	1.9	1.87	2.02	2.07	2	9.94	10	10.09	9.77	9.81	9.93	6.42	6.6	6.62	1.358	1.343	1.321
	24	0.65	0.56	0.64	3.54	3.67	3.7	9.77	9.23	9.82	0	0	0	0.05	0.07	0.08	0	0	0	2.595	2.886	2.807
	28.5	0	0	0	0	0	0	5.7	6.12	5.74	0	0	0	0	0	0	0	0	0	2.688	2.847	2.681
	50	0	0	0	0	0	0	0	0	0	0	0	0	0	0	0	0	0	0	2.187	2.286	2.553
∆oprI	0	0	0	0	0	0	0	0	0	0	12.22	12.37	12.96	12.08	12.25	12.82	19.85	19.42	19.37	0.079	0.076	0.077
	4	0	0	0	0.28	0.25	0.3	0.13	0.11	0.14	12.62	11.58	12.7	13.16	12.04	13.27	17.76	17.74	17.62	0.512	0.484	0.5
	6	0.12	0.1	0.11	1.05	0.91	1.02	0.51	0.45	0.47	11.26	10	10.3	12.99	11.52	11.9	13.03	13.16	12.94	1.07	1.141	1.116
	7.4	0.19	0.18	0.19	1.83	1.78	2.03	0.81	0.8	0.89	8.53	8.57	9.46	11.17	11.17	12.33	9.5	9.46	9.33	1.397	1.316	1.453
	10	0.27	0.29	0.28	3.05	3	3.12	1.38	1.39	1.41	6.19	6.38	6.51	10.22	10.47	10.59	2.39	2.31	2.31	2.328	2.423	2.773
	11.9	0.38	0.37	0.37	4.53	4.41	4.47	2.32	2.3	2.28	4.19	4.19	4.32	9.62	9.6	9.67	0	0	0	3.055	3.07	3.076
	24	0	0	0	0	0	0	0.79	0	0.87	0	0	0	0	0	0	0	0	0	5.513	5.299	5.343
	28.5	0	0	0	0	0	0	0	0	0	0	0	0	0	0	0	0	0	0	4.85	4.948	5.002
	50	0	0	0	0	0	0	0	0	0	0	0	0	0	0	0	0	0	0	4.548	4.696	5.038

## Sheet: Fig3C-D
Strain	Genotype	Biological replicate	Mean size (nm)	Concentration (particles/mL)	gCDW/mL	Concentration (particles/gCDW)
KT2440	P. putida KT2440	1	139.9	930000000	0.0015285	6.0844e+11
		2	145.1	846000000	0.0016555	5.11024e+11
		3	136.1	768000000	0.001628	4.71744e+11
RW27	P. putida KT2440 ∆PP_4669	1	114.9	636000000	0.0013305	4.78016e+11
		2	112.4	426000000	0.00142	300000000000
		3	120.8	537000000	0.001388	3.86888e+11
RW29	P. putida KT2440 ∆oprF	1	121.7	888000000	0.0012925	6.87041e+11
		2	119.1	954000000	0.001237	7.71221e+11
		3	122.4	1317000000	0.001226	1.07423e+12
RW30	P. putida KT2440 ∆oprI	1	167.6	774000000	0.001561	4.95836e+11
		2	164.8	1035000000	0.0015525	6.66667e+11
		3	167.5	1167000000	0.001525	7.65246e+11

## Sheet: Fig4_Cell_proteomics
Cellular Fraction - Proteins identified
KT2440		∆PP_4669		∆oprF		∆oprI
Locus	Protein description	Locus	Protein description	Locus	Protein description	Locus	Protein description
PP_0003	WP_003253179.1 MULTISPECIES: 16S rRNA (guanine(527)-N(7))-methyltransferase RsmG [Pseudomonas]	PP_0002	WP_003253182.1 MULTISPECIES: ParA family protein [Pseudomonas]	PP_0006	WP_003250246.1 MULTISPECIES: DNA-binding protein HU-beta [Pseudomonas]	PP_0000	WP_010952492.1 MULTISPECIES: adeC/adeK/oprM family multidrug efflux complex outer membrane factor [Pseudomonas]
PP_0121	WP_003252998.1 MULTISPECIES: homoserine kinase [Pseudomonas]	PP_0123	WP_010951521.1 MULTISPECIES: DNA polymerase I [Pseudomonas]	PP_0005	WP_010952493.1 MULTISPECIES: multidrug efflux RND transporter permease subunit TtgB [Pseudomonas]	PP_0001	WP_003253185.1 MULTISPECIES: ParB/RepB/Spo0J family partition protein [Pseudomonas]
PP_0167	WP_003256004.1 MULTISPECIES: type I secretion system permease/ATPase [Pseudomonas]	PP_0178	WP_010951565.1 MULTISPECIES: HlyD family secretion protein [Pseudomonas]	PP_0004	WP_010952494.1 MULTISPECIES: toluene efflux RND transporter periplasmic adaptor subunit TtgA [Pseudomonas]	PP_0001	WP_004574732.1 MULTISPECIES: 2,3,4,5-tetrahydropyridine-2,6-dicarboxylate N-succinyltransferase [Pseudomonas]
PP_0189	WP_010951574.1 MULTISPECIES: heme biosynthesis protein HemY [Pseudomonas]	PP_0196	WP_010951580.1 MULTISPECIES: ATP-binding cassette domain-containing protein [Pseudomonas]	PP_0003	WP_003255106.1 MULTISPECIES: HU family DNA-binding protein [Pseudomonas]	PP_0002	WP_003255578.1 MULTISPECIES: RNA polymerase sigma factor RpoD [Pseudomonas]
PP_0287	WP_010951655.1 MULTISPECIES: AsmA family protein [Pseudomonas]	PP_0225	WP_010951607.1 MULTISPECIES: L-cystine ABC transporter ATP-binding protein YecC [Pseudomonas]	PP_0002	WP_004574732.1 MULTISPECIES: 2,3,4,5-tetrahydropyridine-2,6-dicarboxylate N-succinyltransferase [Pseudomonas]	PP_0003	WP_003255106.1 MULTISPECIES: HU family DNA-binding protein [Pseudomonas]
PP_0377	WP_010951728.1 MULTISPECIES: pyrroloquinoline quinone biosynthesis peptide chaperone PqqD [Pseudomonas]	PP_0246	WP_003255821.1 MULTISPECIES: two-component system response regulator OmpR [Pseudomonas]	PP_0001	WP_003255578.1 MULTISPECIES: RNA polymerase sigma factor RpoD [Pseudomonas]	PP_0004	WP_010952494.1 MULTISPECIES: toluene efflux RND transporter periplasmic adaptor subunit TtgA [Pseudomonas]
PP_0378	WP_003255592.1 MULTISPECIES: pyrroloquinoline-quinone synthase PqqC [Gammaproteobacteria]	PP_0283	WP_010951652.1 MULTISPECIES: ABC transporter ATP-binding protein [Pseudomonas]	PP_0000	WP_010952492.1 MULTISPECIES: adeC/adeK/oprM family multidrug efflux complex outer membrane factor [Pseudomonas]	PP_0005	WP_003250246.1 MULTISPECIES: DNA-binding protein HU-beta [Pseudomonas]
PP_0400	WP_003255559.1 MULTISPECIES: Co2+/Mg2+ efflux protein ApaG [Pseudomonas]	PP_0293	WP_003255729.1 MULTISPECIES: imidazole glycerol phosphate synthase subunit HisF [Pseudomonas]	PP_0001	WP_003253185.1 MULTISPECIES: ParB/RepB/Spo0J family partition protein [Pseudomonas]	PP_0006	WP_010952493.1 MULTISPECIES: multidrug efflux RND transporter permease subunit TtgB [Pseudomonas]
PP_0415	WP_003255539.1 MULTISPECIES: ribulose-phosphate 3-epimerase [Pseudomonas]	PP_0294	WP_010951660.1 MULTISPECIES: choline ABC transporter ATP-binding protein [Pseudomonas]	PP_0002	WP_003253182.1 MULTISPECIES: ParA family protein [Pseudomonas]	PP_0006	WP_010951425.1 MULTISPECIES: membrane protein insertase YidC [Pseudomonas]
PP_0416	WP_010951753.1 MULTISPECIES: phosphoglycolate phosphatase [Pseudomonas]	PP_0400	WP_003255559.1 MULTISPECIES: Co2+/Mg2+ efflux protein ApaG [Pseudomonas]	PP_0003	WP_003253179.1 MULTISPECIES: 16S rRNA (guanine(527)-N(7))-methyltransferase RsmG [Pseudomonas]	PP_0009	WP_003253163.1 MULTISPECIES: 50S ribosomal protein L34 [Bacteria]
PP_0506	WP_010951795.1 MULTISPECIES: ABC transporter permease [Pseudomonas]	PP_0412	WP_010951750.1 MULTISPECIES: ABC transporter substrate-binding protein [Pseudomonas]	PP_0006	WP_010951425.1 MULTISPECIES: membrane protein insertase YidC [Pseudomonas]	PP_0011	WP_003253156.1 MULTISPECIES: DNA polymerase III subunit beta [Pseudomonas]
PP_0606	WP_010951872.1 MULTISPECIES: 4-hydroxy-3-methylbut-2-enyl diphosphate reductase [Pseudomonas]	PP_0433	WP_003255511.1 MULTISPECIES: iron-sulfur cluster insertion protein ErpA [Pseudomonas]	PP_0009	WP_003253163.1 MULTISPECIES: 50S ribosomal protein L34 [Bacteria]	PP_0013	WP_003253152.1 MULTISPECIES: DNA topoisomerase (ATP-hydrolyzing) subunit B [Pseudomonas]
PP_0622	WP_003247556.1 MULTISPECIES: outer membrane protein assembly factor BamD [Pseudomonas]	PP_0458	WP_003255482.1 MULTISPECIES: 30S ribosomal protein S19 [Bacteria]	PP_0011	WP_003253156.1 MULTISPECIES: DNA polymerase III subunit beta [Pseudomonas]	PP_0017	WP_010951431.1 MULTISPECIES: DNA binding protein [Bacteria]
PP_0777	WP_004575870.1 MULTISPECIES: glutathione peroxidase [Pseudomonas]	PP_0482	WP_003255449.1 MULTISPECIES: bacterioferritin [Pseudomonas]	PP_0013	WP_003253152.1 MULTISPECIES: DNA topoisomerase (ATP-hydrolyzing) subunit B [Pseudomonas]	PP_0060	WP_010951468.1 MULTISPECIES: glycine--tRNA ligase subunit beta [Pseudomonas]
PP_0833	WP_003248558.1 MULTISPECIES: tRNA guanosine(34) transglycosylase Tgt [Pseudomonas]	PP_0485	WP_003255446.1 MULTISPECIES: single-stranded DNA-binding protein [Pseudomonas]	PP_0017	WP_010951431.1 MULTISPECIES: DNA binding protein [Bacteria]	PP_0061	WP_003253126.1 MULTISPECIES: glycine--tRNA ligase subunit alpha [Pseudomonas]
PP_0844	WP_003248536.1 MULTISPECIES: iron-sulfur cluster assembly protein IscA [Gammaproteobacteria]	PP_0570	WP_010951843.1 MULTISPECIES: alpha-2-macroglobulin family protein [Pseudomonas]	PP_0060	WP_010951468.1 MULTISPECIES: glycine--tRNA ligase subunit beta [Pseudomonas]	PP_0072	WP_010951478.1 MULTISPECIES: NADPH:quinone reductase [Pseudomonas]
PP_0852	WP_010952069.1 MULTISPECIES: helix-turn-helix domain-containing protein [Pseudomonas]	PP_0686	WP_010951939.1 MULTISPECIES: alkylphosphonate utilization protein [Pseudomonas]	PP_0061	WP_003253126.1 MULTISPECIES: glycine--tRNA ligase subunit alpha [Pseudomonas]	PP_0082	WP_010951488.1 MULTISPECIES: tryptophan synthase subunit alpha [Pseudomonas]
PP_0859	WP_010952072.1 MULTISPECIES: amidohydrolase [Pseudomonas]	PP_0719	WP_003247414.1 MULTISPECIES: redox-regulated ATPase YchF [Pseudomonas]	PP_0065	WP_010951472.1 MULTISPECIES: Trk system potassium transporter TrkA [Pseudomonas]	PP_0083	WP_010951489.1 MULTISPECIES: tryptophan synthase subunit beta [Pseudomonas]
PP_0872	WP_003248481.1 MULTISPECIES: peptide chain release factor 3 [Pseudomonas]	PP_0725	WP_010951970.1 MULTISPECIES: tetratricopeptide repeat protein [Pseudomonas]	PP_0072	WP_010951478.1 MULTISPECIES: NADPH:quinone reductase [Pseudomonas]	PP_0100	WP_003253046.1 MULTISPECIES: carbonic anhydrase [Pseudomonas]
PP_0936	WP_010952134.1 MULTISPECIES: septum formation inhibitor Maf [Pseudomonas]	PP_0837	WP_010952063.1 MULTISPECIES: glycine zipper 2TM domain-containing protein [Pseudomonas]	PP_0082	WP_010951488.1 MULTISPECIES: tryptophan synthase subunit alpha [Pseudomonas]	PP_0112	WP_010951512.1 MULTISPECIES: ABC transporter substrate-binding protein [Pseudomonas]
PP_0937	WP_010952135.1 MULTISPECIES: ribonuclease G [Pseudomonas]	PP_0872	WP_003248481.1 MULTISPECIES: peptide chain release factor 3 [Pseudomonas]	PP_0083	WP_010951489.1 MULTISPECIES: tryptophan synthase subunit beta [Pseudomonas]	PP_0115	WP_010951514.1 MULTISPECIES: catalase HPII [Pseudomonas]
PP_0952	WP_003255133.1 MULTISPECIES: RNA polymerase factor sigma-54 [Pseudomonas]	PP_0885	WP_010952093.1 MULTISPECIES: ABC transporter substrate-binding protein [Pseudomonas]	PP_0100	WP_003253046.1 MULTISPECIES: carbonic anhydrase [Pseudomonas]	PP_0116	WP_010951515.1 MULTISPECIES: lipoprotein [Pseudomonas]
PP_0982	WP_004575655.1 MULTISPECIES: LPS export ABC transporter permease LptF [Pseudomonas]	PP_0888	WP_003255244.1 MULTISPECIES: response regulator transcription factor [Pseudomonas]	PP_0112	WP_010951512.1 MULTISPECIES: ABC transporter substrate-binding protein [Pseudomonas]	PP_0120	WP_010951519.1 MULTISPECIES: zinc ABC transporter substrate-binding protein [Pseudomonas]
PP_1057	WP_003254989.1 MULTISPECIES: helix-turn-helix transcriptional regulator [Pseudomonas]	PP_0920	WP_010952123.1 MULTISPECIES: alkene reductase [Pseudomonas]	PP_0114	WP_003253013.1 MULTISPECIES: methionine ABC transporter ATP-binding protein [Pseudomonas]	PP_0122	WP_010951520.1 MULTISPECIES: DUF2782 domain-containing protein [Pseudomonas]
PP_1070	WP_010952242.1 MULTISPECIES: amino acid ABC transporter permease [Pseudomonas]	PP_0937	WP_010952135.1 MULTISPECIES: ribonuclease G [Pseudomonas]	PP_0116	WP_010951515.1 MULTISPECIES: lipoprotein [Pseudomonas]	PP_0123	WP_010951521.1 MULTISPECIES: DNA polymerase I [Pseudomonas]
PP_1074	WP_010952246.1 MULTISPECIES: DNA-binding transcriptional repressor GlpR [Pseudomonas]	PP_0952	WP_003255133.1 MULTISPECIES: RNA polymerase factor sigma-54 [Pseudomonas]	PP_0120	WP_010951519.1 MULTISPECIES: zinc ABC transporter substrate-binding protein [Pseudomonas]	PP_0127	WP_010951523.1 MULTISPECIES: thiol:disulfide interchange protein DsbA [Pseudomonas]
PP_1077	WP_003254957.1 MULTISPECIES: Cys-tRNA(Pro) deacylase [Pseudomonas]	PP_0965	WP_010952155.1 MULTISPECIES: ATP phosphoribosyltransferase [Pseudomonas]	PP_0121	WP_003252998.1 MULTISPECIES: homoserine kinase [Pseudomonas]	PP_0139	WP_010951533.1 MULTISPECIES: lipoprotein [Pseudomonas]
PP_1105	WP_010952268.1 MULTISPECIES: ATP-dependent DNA ligase [Pseudomonas]	PP_0988	WP_003255089.1 MULTISPECIES: aminomethyl-transferring glycine dehydrogenase [Pseudomonas]	PP_0122	WP_010951520.1 MULTISPECIES: DUF2782 domain-containing protein [Pseudomonas]	PP_0168	WP_010951556.1 type I secretion C-terminal target domain-containing protein [Pseudomonas putida]
PP_1186	WP_010952339.1 MULTISPECIES: response regulator [Pseudomonas]	PP_1027	WP_010952206.1 MULTISPECIES: exodeoxyribonuclease VII large subunit [Pseudomonas]	PP_0123	WP_010951521.1 MULTISPECIES: DNA polymerase I [Pseudomonas]	PP_0181	WP_003255900.1 MULTISPECIES: TIGR02647 family protein [Pseudomonas]
PP_1303	WP_003251799.1 MULTISPECIES: sulfate adenylyltransferase subunit CysD [Pseudomonas]	PP_1066	WP_010952238.1 MULTISPECIES: sigma-54-dependent Fis family transcriptional regulator [Pseudomonas]	PP_0127	WP_010951523.1 MULTISPECIES: thiol:disulfide interchange protein DsbA [Pseudomonas]	PP_0184	WP_049588037.1 MULTISPECIES: argininosuccinate lyase [Pseudomonas]
PP_1314	WP_010952437.1 MULTISPECIES: NADP(H)-dependent aldo-keto reductase [Pseudomonas]	PP_1074	WP_010952246.1 MULTISPECIES: DNA-binding transcriptional repressor GlpR [Pseudomonas]	PP_0168	WP_010951556.1 type I secretion C-terminal target domain-containing protein [Pseudomonas putida]	PP_0186	WP_003255895.1 MULTISPECIES: hydroxymethylbilane synthase [Pseudomonas]
PP_1338	WP_010952455.1 MULTISPECIES: UDP-N-acetylmuramate--L-alanine ligase [Pseudomonas]	PP_1105	WP_010952268.1 MULTISPECIES: ATP-dependent DNA ligase [Pseudomonas]	PP_0175	WP_010951563.1 MULTISPECIES: winged helix DNA-binding protein [Pseudomonas]	PP_0194	WP_010951578.1 MULTISPECIES: AlgP family protein [Pseudomonas]
PP_1373	WP_003251935.1 MULTISPECIES: inorganic phosphate transporter [Pseudomonas]	PP_1186	WP_010952339.1 MULTISPECIES: response regulator [Pseudomonas]	PP_0178	WP_010951565.1 MULTISPECIES: HlyD family secretion protein [Pseudomonas]	PP_0202	WP_010951586.1 MULTISPECIES: CBS domain-containing protein [Pseudomonas]
PP_1381	WP_010952489.1 MULTISPECIES: 4-carboxymuconolactone decarboxylase [Gammaproteobacteria]	PP_1190	WP_010952343.1 MULTISPECIES: DUF1456 family protein [Pseudomonas]	PP_0181	WP_003255900.1 MULTISPECIES: TIGR02647 family protein [Pseudomonas]	PP_0203	WP_010951587.1 MULTISPECIES: dipeptidase [Pseudomonas]
PP_1398	WP_010952506.1 MULTISPECIES: flavin reductase family protein [Pseudomonas]	PP_1219	WP_010952367.1 MULTISPECIES: protein TolQ [Pseudomonas]	PP_0183	WP_010951569.1 MULTISPECIES: glutathione S-transferase [Pseudomonas]	PP_0213	WP_010951596.1 MULTISPECIES: NADP-dependent succinate-semialdehyde dehydrogenase [Pseudomonas]
PP_1400	WP_010952508.1 MULTISPECIES: MFS transporter [Pseudomonas]	PP_1237	WP_003254739.1 MULTISPECIES: 4-hydroxy-tetrahydrodipicolinate synthase [Pseudomonas]	PP_0184	WP_049588037.1 MULTISPECIES: argininosuccinate lyase [Pseudomonas]	PP_0214	WP_003255866.1 MULTISPECIES: 4-aminobutyrate--2-oxoglutarate transaminase [Pseudomonas]
PP_1423	WP_010952530.1 MULTISPECIES: folate-binding protein YgfZ [Pseudomonas]	PP_1309	WP_010952432.1 MULTISPECIES: DUF1043 family protein [Pseudomonas]	PP_0186	WP_003255895.1 MULTISPECIES: hydroxymethylbilane synthase [Pseudomonas]	PP_0225	WP_010951607.1 MULTISPECIES: L-cystine ABC transporter ATP-binding protein YecC [Pseudomonas]
PP_1476	WP_003252169.1 MULTISPECIES: YaeQ family protein [Pseudomonas]	PP_1337	WP_010952454.1 MULTISPECIES: undecaprenyldiphospho-muramoylpentapeptide beta-N-acetylglucosaminyltransferase [Pseudomonas]	PP_0189	WP_010951574.1 MULTISPECIES: heme biosynthesis protein HemY [Pseudomonas]	PP_0227	WP_010951608.1 MULTISPECIES: cystine ABC transporter substrate-binding protein [Pseudomonas]
PP_1505	WP_010952597.1 MULTISPECIES: phosphoenolpyruvate carboxylase [Pseudomonas]	PP_1348	WP_010952463.1 MULTISPECIES: Nudix family hydrolase [Pseudomonas]	PP_0194	WP_010951578.1 MULTISPECIES: AlgP family protein [Pseudomonas]	PP_0234	WP_010951614.1 MULTISPECIES: OprD family porin [Pseudomonas]
PP_1510	WP_010952601.1 MULTISPECIES: oxaloacetate decarboxylase [Pseudomonas]	PP_1376	WP_010952484.1 MULTISPECIES: MFS transporter [Gammaproteobacteria]	PP_0202	WP_010951586.1 MULTISPECIES: CBS domain-containing protein [Pseudomonas]	PP_0235	WP_003255836.1 MULTISPECIES: peroxiredoxin [Pseudomonas]
PP_1619	WP_010952689.1 MULTISPECIES: tRNA pseudouridine(13) synthase TruD [Pseudomonas]	PP_1400	WP_010952508.1 MULTISPECIES: MFS transporter [Pseudomonas]	PP_0203	WP_010951587.1 MULTISPECIES: dipeptidase [Pseudomonas]	PP_0246	WP_003255821.1 MULTISPECIES: two-component system response regulator OmpR [Pseudomonas]
PP_1623	WP_003252351.1 MULTISPECIES: RNA polymerase sigma factor RpoS [Pseudomonas]	PP_1429	WP_010952533.1 MULTISPECIES: MucB/RseB C-terminal domain-containing protein [Pseudomonas]	PP_0213	WP_010951596.1 MULTISPECIES: NADP-dependent succinate-semialdehyde dehydrogenase [Pseudomonas]	PP_0252	WP_010951624.1 MULTISPECIES: Hsp33 family molecular chaperone HslO [Pseudomonas]
PP_1658	WP_003252424.1 MULTISPECIES: DUF2058 domain-containing protein [Pseudomonas]	PP_1476	WP_003252169.1 MULTISPECIES: YaeQ family protein [Pseudomonas]	PP_0214	WP_003255866.1 MULTISPECIES: 4-aminobutyrate--2-oxoglutarate transaminase [Pseudomonas]	PP_0258	WP_010951629.1 MULTISPECIES: peptidoglycan-binding protein LysM [Pseudomonas]
PP_1659	WP_010952716.1 MULTISPECIES: hypothetical protein [Pseudomonas]	PP_1501	WP_010952593.1 MULTISPECIES: hypothetical protein [Pseudomonas]	PP_0225	WP_010951607.1 MULTISPECIES: L-cystine ABC transporter ATP-binding protein YecC [Pseudomonas]	PP_0268	WP_003255784.1 MULTISPECIES: OprD family porin [Pseudomonas]
PP_1702	WP_003252510.1 MULTISPECIES: recombination-associated protein RdgC [Pseudomonas]	PP_1502	WP_010952594.1 MULTISPECIES: OmpA family protein [Pseudomonas]	PP_0227	WP_010951608.1 MULTISPECIES: cystine ABC transporter substrate-binding protein [Pseudomonas]	PP_0282	WP_010951651.1 MULTISPECIES: ABC transporter substrate-binding protein [Pseudomonas]
PP_1745	WP_010952788.1 MULTISPECIES: SDR family oxidoreductase [Pseudomonas]	PP_1505	WP_010952597.1 MULTISPECIES: phosphoenolpyruvate carboxylase [Pseudomonas]	PP_0234	WP_010951614.1 MULTISPECIES: OprD family porin [Pseudomonas]	PP_0283	WP_010951652.1 MULTISPECIES: ABC transporter ATP-binding protein [Pseudomonas]
PP_1865	WP_010952894.1 MULTISPECIES: IS4-like element ISPpu8 family transposase [Pseudomonas]	PP_1510	WP_010952601.1 MULTISPECIES: oxaloacetate decarboxylase [Pseudomonas]	PP_0235	WP_003255836.1 MULTISPECIES: peroxiredoxin [Pseudomonas]	PP_0294	WP_010951660.1 MULTISPECIES: choline ABC transporter ATP-binding protein [Pseudomonas]
PP_2001	WP_010953012.1 MULTISPECIES: O-succinylhomoserine sulfhydrylase [Pseudomonas]	PP_1588	WP_010952672.1 MULTISPECIES: succinyldiaminopimelate transaminase [Pseudomonas]	PP_0246	WP_003255821.1 MULTISPECIES: two-component system response regulator OmpR [Pseudomonas]	PP_0296	WP_010951661.1 MULTISPECIES: choline ABC transporter substrate-binding protein [Pseudomonas]
PP_2095	WP_010953095.1 MULTISPECIES: quinone-dependent dihydroorotate dehydrogenase [Pseudomonas]	PP_1590	WP_003252286.1 MULTISPECIES: type I methionyl aminopeptidase [Pseudomonas]	PP_0252	WP_010951624.1 MULTISPECIES: Hsp33 family molecular chaperone HslO [Pseudomonas]	PP_0317	WP_010951679.1 MULTISPECIES: methyl-accepting chemotaxis protein [Pseudomonas]
PP_2111	WP_010953109.1 MULTISPECIES: methyl-accepting chemotaxis protein [Pseudomonas]	PP_1619	WP_010952689.1 MULTISPECIES: tRNA pseudouridine(13) synthase TruD [Pseudomonas]	PP_0258	WP_010951629.1 MULTISPECIES: peptidoglycan-binding protein LysM [Pseudomonas]	PP_0318	WP_003255686.1 MULTISPECIES: hypothetical protein [Pseudomonas]
PP_2163	WP_010953149.1 MULTISPECIES: VacJ family lipoprotein [Pseudomonas]	PP_1623	WP_003252351.1 MULTISPECIES: RNA polymerase sigma factor RpoS [Pseudomonas]	PP_0266	WP_010951636.1 MULTISPECIES: agmatine deiminase [Pseudomonas]	PP_0336	WP_010951691.1 MULTISPECIES: peptide-methionine (S)-S-oxide reductase MsrA [Pseudomonas]
PP_2180	WP_010953166.1 MULTISPECIES: aspartate aminotransferase family protein [Pseudomonas]	PP_1654	WP_010952713.1 MULTISPECIES: cysteine synthase CysM [Pseudomonas]	PP_0268	WP_003255784.1 MULTISPECIES: OprD family porin [Pseudomonas]	PP_0338	WP_003255652.1 MULTISPECIES: dihydrolipoyllysine-residue acetyltransferase [Pseudomonas]
PP_2190	WP_003248880.1 MULTISPECIES: hypothetical protein [Pseudomonas]	PP_1702	WP_003252510.1 MULTISPECIES: recombination-associated protein RdgC [Pseudomonas]	PP_0282	WP_010951651.1 MULTISPECIES: ABC transporter substrate-binding protein [Pseudomonas]	PP_0339	WP_010951693.1 MULTISPECIES: pyruvate dehydrogenase (acetyl-transferring), homodimeric type [Pseudomonas]
PP_2331	WP_010953296.1 MULTISPECIES: inactive transglutaminase family protein [Pseudomonas]	PP_1730	WP_010952777.1 MULTISPECIES: M18 family aminopeptidase [Pseudomonas]	PP_0283	WP_010951652.1 MULTISPECIES: ABC transporter ATP-binding protein [Pseudomonas]	PP_0356	WP_010951708.1 MULTISPECIES: malate synthase G [Pseudomonas]
PP_2345	WP_010953306.1 MULTISPECIES: PepSY domain-containing protein [Pseudomonas]	PP_1732	WP_003252572.1 MULTISPECIES: cell division topological specificity factor MinE [Pseudomonas]	PP_0287	WP_010951655.1 MULTISPECIES: AsmA family protein [Pseudomonas]	PP_0366	WP_010951718.1 MULTISPECIES: dethiobiotin synthase [Pseudomonas]
PP_2364	WP_010953323.1 MULTISPECIES: carboxypeptidase family protein [Pseudomonas]	PP_1784	WP_010952821.1 MULTISPECIES: dTDP-4-dehydrorhamnose reductase [Pseudomonas]	PP_0292	WP_003255731.1 MULTISPECIES: 1-(5-phosphoribosyl)-5-[(5-phosphoribosylamino)methylideneamino]imidazole-4-carboxamide isomerase [Pseudomonas]	PP_0368	WP_010951720.1 MULTISPECIES: phenylacyl-CoA dehydrogenase [Pseudomonas]
PP_2375	WP_010953333.1 MULTISPECIES: methionine synthase [Pseudomonas]	PP_1785	WP_010952822.1 MULTISPECIES: dTDP-glucose 4,6-dehydratase [Pseudomonas]	PP_0293	WP_003255729.1 MULTISPECIES: imidazole glycerol phosphate synthase subunit HisF [Pseudomonas]	PP_0370	WP_010951722.1 MULTISPECIES: acyl-CoA dehydrogenase C-terminal domain-containing protein [Pseudomonas]
PP_2378	WP_003250416.1 MULTISPECIES: Fe-S biogenesis protein NfuA [Gammaproteobacteria]	PP_1815	WP_010952851.1 MULTISPECIES: orotidine-5'-phosphate decarboxylase [Gammaproteobacteria]	PP_0296	WP_010951661.1 MULTISPECIES: choline ABC transporter substrate-binding protein [Pseudomonas]	PP_0389	WP_003255575.1 MULTISPECIES: 30S ribosomal protein S21 [Bacteria]
PP_2380	WP_010953337.1 MULTISPECIES: copper chaperone PCu(A)C [Pseudomonas]	PP_1824	WP_010952859.1 MULTISPECIES: Smr/MutS family protein [Pseudomonas]	PP_0317	WP_010951679.1 MULTISPECIES: methyl-accepting chemotaxis protein [Pseudomonas]	PP_0397	WP_003255563.1 MULTISPECIES: PrkA family serine protein kinase [Pseudomonas]
PP_2389	WP_010953345.1 MULTISPECIES: YqcI/YcgG family protein [Pseudomonas]	PP_1845	WP_010952876.1 MULTISPECIES: crotonase/enoyl-CoA hydratase family protein [Pseudomonas]	PP_0318	WP_003255686.1 MULTISPECIES: hypothetical protein [Pseudomonas]	PP_0400	WP_003255559.1 MULTISPECIES: Co2+/Mg2+ efflux protein ApaG [Pseudomonas]
PP_2442	WP_010953392.1 MULTISPECIES: DUF480 domain-containing protein [Pseudomonas]	PP_1883	WP_049586916.1 MULTISPECIES: hypothetical protein [Pseudomonas]	PP_0336	WP_010951691.1 MULTISPECIES: peptide-methionine (S)-S-oxide reductase MsrA [Pseudomonas]	PP_0406	WP_010951745.1 MULTISPECIES: nucleotidyltransferase family protein [Pseudomonas]
PP_2488	WP_010487163.1 MULTISPECIES: NAD-dependent succinate-semialdehyde dehydrogenase [Pseudomonas]	PP_1977	WP_010952995.1 MULTISPECIES: glutamate--tRNA ligase [Pseudomonas]	PP_0338	WP_003255652.1 MULTISPECIES: dihydrolipoyllysine-residue acetyltransferase [Pseudomonas]	PP_0412	WP_010951750.1 MULTISPECIES: ABC transporter substrate-binding protein [Pseudomonas]
PP_2528	WP_010953458.1 MULTISPECIES: bifunctional O-acetylhomoserine aminocarboxypropyltransferase/cysteine synthase [Pseudomonas]	PP_2095	WP_010953095.1 MULTISPECIES: quinone-dependent dihydroorotate dehydrogenase [Pseudomonas]	PP_0339	WP_010951693.1 MULTISPECIES: pyruvate dehydrogenase (acetyl-transferring), homodimeric type [Pseudomonas]	PP_0415	WP_003255539.1 MULTISPECIES: ribulose-phosphate 3-epimerase [Pseudomonas]
PP_2929	WP_003248125.1 MULTISPECIES: carboxynorspermidine decarboxylase [Pseudomonas]	PP_2099	WP_003248695.1 MULTISPECIES: YggL family protein [Pseudomonas]	PP_0354	WP_010951706.1 MULTISPECIES: CBS domain-containing protein [Pseudomonas]	PP_0417	WP_010951754.1 MULTISPECIES: anthranilate synthase component I [Pseudomonas]
PP_3122	WP_004374230.1 MULTISPECIES: CoA transferase subunit A [Pseudomonas]	PP_2111	WP_010953109.1 MULTISPECIES: methyl-accepting chemotaxis protein [Pseudomonas]	PP_0356	WP_010951708.1 MULTISPECIES: malate synthase G [Pseudomonas]	PP_0420	WP_003255531.1 MULTISPECIES: aminodeoxychorismate/anthranilate synthase component II [Pseudomonas]
PP_3123	WP_010954014.1 MULTISPECIES: CoA transferase subunit B [Pseudomonas]	PP_2132	WP_010953124.1 MULTISPECIES: universal stress protein [Pseudomonas]	PP_0366	WP_010951718.1 MULTISPECIES: dethiobiotin synthase [Pseudomonas]	PP_0421	WP_010951756.1 MULTISPECIES: anthranilate phosphoribosyltransferase [Pseudomonas]
PP_3288	WP_010954167.1 MULTISPECIES: universal stress protein [Pseudomonas]	PP_2148	WP_010953136.1 MULTISPECIES: transcription-repair coupling factor [Pseudomonas]	PP_0368	WP_010951720.1 MULTISPECIES: phenylacyl-CoA dehydrogenase [Pseudomonas]	PP_0422	WP_010951757.1 MULTISPECIES: indole-3-glycerol phosphate synthase TrpC [Pseudomonas]
PP_3380	WP_010954253.1 MULTISPECIES: transcriptional regulator PtxS [Pseudomonas]	PP_2307	WP_010953275.1 MULTISPECIES: CHAD domain-containing protein [Pseudomonas]	PP_0370	WP_010951722.1 MULTISPECIES: acyl-CoA dehydrogenase C-terminal domain-containing protein [Pseudomonas]	PP_0428	WP_003255518.1 MULTISPECIES: histidine triad nucleotide-binding protein [Gammaproteobacteria]
PP_3492	WP_010954355.1 MULTISPECIES: acyl-CoA dehydrogenase family protein [Pseudomonas]	PP_2331	WP_010953296.1 MULTISPECIES: inactive transglutaminase family protein [Pseudomonas]	PP_0377	WP_010951728.1 MULTISPECIES: pyrroloquinoline quinone biosynthesis peptide chaperone PqqD [Pseudomonas]	PP_0432	WP_010951765.1 MULTISPECIES: N-acetyl-gamma-glutamyl-phosphate reductase [Pseudomonas]
PP_3504	WP_003247923.1 MULTISPECIES: hypothetical protein [Pseudomonas]	PP_2364	WP_010953323.1 MULTISPECIES: carboxypeptidase family protein [Pseudomonas]	PP_0389	WP_003255575.1 MULTISPECIES: 30S ribosomal protein S21 [Bacteria]	PP_0433	WP_003255511.1 MULTISPECIES: iron-sulfur cluster insertion protein ErpA [Pseudomonas]
PP_3540	WP_010954396.1 MULTISPECIES: hydroxymethylglutaryl-CoA lyase [Pseudomonas]	PP_2424	WP_010953377.1 MULTISPECIES: RNA 2',3'-cyclic phosphodiesterase [Pseudomonas]	PP_0397	WP_003255563.1 MULTISPECIES: PrkA family serine protein kinase [Pseudomonas]	PP_0436	WP_010951769.1 MULTISPECIES: tyrosine--tRNA ligase [Pseudomonas]
PP_3569	WP_010954422.1 MULTISPECIES: glucose/quinate/shikimate family membrane-bound PQQ-dependent dehydrogenase [Pseudomonas]	PP_2449	WP_014591568.1 MULTISPECIES: SPOR domain-containing protein [Pseudomonas]	PP_0412	WP_010951750.1 MULTISPECIES: ABC transporter substrate-binding protein [Pseudomonas]	PP_0440	WP_003255489.1 MULTISPECIES: elongation factor Tu [Bacteria]
PP_3649	WP_010954490.1 MULTISPECIES: GntR family transcriptional regulator [Pseudomonas]	PP_2627	WP_010953547.1 MULTISPECIES: type VI secretion system membrane subunit TssM [Pseudomonas]	PP_0415	WP_003255539.1 MULTISPECIES: ribulose-phosphate 3-epimerase [Pseudomonas]	PP_0442	WP_003255501.1 MULTISPECIES: transcription termination/antitermination protein NusG [Gammaproteobacteria]
PP_3761	WP_010954592.1 MULTISPECIES: response regulator [Pseudomonas]	PP_2827	WP_010953736.1 MULTISPECIES: zinc-dependent alcohol dehydrogenase family protein [Pseudomonas]	PP_0416	WP_010951753.1 MULTISPECIES: phosphoglycolate phosphatase [Pseudomonas]	PP_0443	WP_003255500.1 MULTISPECIES: 50S ribosomal protein L11 [Bacteria]
PP_3785	WP_010954615.1 MULTISPECIES: hypothetical protein [Pseudomonas]	PP_2876	WP_010953781.1 MULTISPECIES: class C beta-lactamase [Pseudomonas]	PP_0417	WP_010951754.1 MULTISPECIES: anthranilate synthase component I [Pseudomonas]	PP_0444	WP_003255499.1 MULTISPECIES: 50S ribosomal protein L1 [Pseudomonas]
PP_3819	WP_010954648.1 MULTISPECIES: glutathione-disulfide reductase [Pseudomonas]	PP_2929	WP_003248125.1 MULTISPECIES: carboxynorspermidine decarboxylase [Pseudomonas]	PP_0420	WP_003255531.1 MULTISPECIES: aminodeoxychorismate/anthranilate synthase component II [Pseudomonas]	PP_0445	WP_003255497.1 MULTISPECIES: 50S ribosomal protein L10 [Pseudomonas]
PP_3924	WP_003251077.1 MULTISPECIES: SCP2 sterol-binding domain-containing protein [Pseudomonas]	PP_2945	WP_049586148.1 MULTISPECIES: response regulator [Pseudomonas]	PP_0421	WP_010951756.1 MULTISPECIES: anthranilate phosphoribosyltransferase [Pseudomonas]	PP_0446	WP_003255496.1 MULTISPECIES: 50S ribosomal protein L7/L12 [Bacteria]
PP_3988	WP_010954799.1 MULTISPECIES: ATP-binding protein [Pseudomonas]	PP_3091	WP_010953989.1 MULTISPECIES: hypothetical protein [Pseudomonas]	PP_0422	WP_010951757.1 MULTISPECIES: indole-3-glycerol phosphate synthase TrpC [Pseudomonas]	PP_0447	WP_003255495.1 MULTISPECIES: DNA-directed RNA polymerase subunit beta [Pseudomonas]
PP_3990	WP_003251184.1 MULTISPECIES: Bax inhibitor-1/YccA family protein [Pseudomonas]	PP_3123	WP_010954014.1 MULTISPECIES: CoA transferase subunit B [Pseudomonas]	PP_0428	WP_003255518.1 MULTISPECIES: histidine triad nucleotide-binding protein [Gammaproteobacteria]	PP_0448	WP_010951774.1 MULTISPECIES: DNA-directed RNA polymerase subunit beta' [Pseudomonas]
PP_4014	WP_010954817.1 MULTISPECIES: tRNA 2-thiouridine(34) synthase MnmA [Pseudomonas]	PP_3232	WP_010954116.1 MULTISPECIES: GNAT family N-acetyltransferase [Pseudomonas]	PP_0432	WP_010951765.1 MULTISPECIES: N-acetyl-gamma-glutamyl-phosphate reductase [Pseudomonas]	PP_0449	WP_003255492.1 MULTISPECIES: 30S ribosomal protein S12 [Bacteria]
PP_4043	WP_010954838.1 MULTISPECIES: decarboxylating 6-phosphogluconate dehydrogenase [Pseudomonas]	PP_3492	WP_010954355.1 MULTISPECIES: acyl-CoA dehydrogenase family protein [Pseudomonas]	PP_0433	WP_003255511.1 MULTISPECIES: iron-sulfur cluster insertion protein ErpA [Pseudomonas]	PP_0450	WP_003246741.1 MULTISPECIES: 30S ribosomal protein S7 [Bacteria]
PP_4053	WP_010954848.1 MULTISPECIES: malto-oligosyltrehalose synthase [Pseudomonas]	PP_3527	WP_010954385.1 MULTISPECIES: TetR family transcriptional regulator [Pseudomonas]	PP_0436	WP_010951769.1 MULTISPECIES: tyrosine--tRNA ligase [Pseudomonas]	PP_0451	WP_003255490.1 MULTISPECIES: elongation factor G [Pseudomonas]
PP_4169	WP_010954935.1 MULTISPECIES: NAD(P)H-dependent glycerol-3-phosphate dehydrogenase [Pseudomonas]	PP_3546	WP_010954402.1 MULTISPECIES: PAS domain-containing protein [Pseudomonas]	PP_0440	WP_003255489.1 MULTISPECIES: elongation factor Tu [Bacteria]	PP_0452	WP_010951775.1 MULTISPECIES: elongation factor Tu [Pseudomonas]
PP_4266	WP_009683910.1 MULTISPECIES: adenine phosphoribosyltransferase [Gammaproteobacteria]	PP_3558	WP_010954413.1 MULTISPECIES: ABC transporter substrate-binding protein [Pseudomonas]	PP_0442	WP_003255501.1 MULTISPECIES: transcription termination/antitermination protein NusG [Gammaproteobacteria]	PP_0453	WP_003186070.1 MULTISPECIES: 30S ribosomal protein S10 [Bacteria]
PP_4268	WP_003254305.1 MULTISPECIES: YbaB/EbfC family nucleoid-associated protein [Pseudomonas]	PP_3649	WP_010954490.1 MULTISPECIES: GntR family transcriptional regulator [Pseudomonas]	PP_0443	WP_003255500.1 MULTISPECIES: 50S ribosomal protein L11 [Bacteria]	PP_0454	WP_003255486.1 MULTISPECIES: 50S ribosomal protein L3 [Pseudomonas]
PP_4274	WP_010955019.1 MULTISPECIES: NAD-dependent DNA ligase LigA [Pseudomonas]	PP_3736	WP_010954571.1 MULTISPECIES: aromatic ring-hydroxylating dioxygenase subunit alpha [Pseudomonas]	PP_0444	WP_003255499.1 MULTISPECIES: 50S ribosomal protein L1 [Pseudomonas]	PP_0455	WP_003255485.1 MULTISPECIES: 50S ribosomal protein L4 [Bacteria]
PP_4299	WP_010955040.1 MULTISPECIES: 2-hydroxy-3-oxopropionate reductase [Pseudomonas]	PP_3786	WP_010954616.1 MULTISPECIES: aminotransferase class I/II-fold pyridoxal phosphate-dependent enzyme [Pseudomonas]	PP_0445	WP_003255497.1 MULTISPECIES: 50S ribosomal protein L10 [Pseudomonas]	PP_0456	WP_003255484.1 MULTISPECIES: 50S ribosomal protein L23 [Bacteria]
PP_4305	WP_010955044.1 MULTISPECIES: sulfate ABC transporter substrate-binding protein [Pseudomonas]	PP_3990	WP_003251184.1 MULTISPECIES: Bax inhibitor-1/YccA family protein [Pseudomonas]	PP_0446	WP_003255496.1 MULTISPECIES: 50S ribosomal protein L7/L12 [Bacteria]	PP_0457	WP_003255483.1 MULTISPECIES: 50S ribosomal protein L2 [Gammaproteobacteria]
PP_4340	WP_010955070.1 MULTISPECIES: chemotaxis protein CheY [Pseudomonas]	PP_4015	WP_010954818.1 MULTISPECIES: high frequency lysogenization protein HflD [Pseudomonas]	PP_0447	WP_003255495.1 MULTISPECIES: DNA-directed RNA polymerase subunit beta [Pseudomonas]	PP_0458	WP_003255482.1 MULTISPECIES: 30S ribosomal protein S19 [Bacteria]
PP_4373	WP_010955093.1 MULTISPECIES: transcriptional regulator FleQ [Pseudomonas]	PP_4053	WP_010954848.1 MULTISPECIES: malto-oligosyltrehalose synthase [Pseudomonas]	PP_0448	WP_010951774.1 MULTISPECIES: DNA-directed RNA polymerase subunit beta' [Pseudomonas]	PP_0459	WP_003103908.1 MULTISPECIES: 50S ribosomal protein L22 [Bacteria]
PP_4377	WP_010955096.1 MULTISPECIES: flagellar protein FlaG [Pseudomonas]	PP_4100	WP_010954884.1 MULTISPECIES: helix-turn-helix domain-containing protein [Pseudomonas]	PP_0449	WP_003255492.1 MULTISPECIES: 30S ribosomal protein S12 [Bacteria]	PP_0460	WP_003255481.1 MULTISPECIES: 30S ribosomal protein S3 [Bacteria]
PP_4397	WP_010955107.1 MULTISPECIES: flagellar brake protein [Pseudomonas]	PP_4167	WP_010954934.1 MULTISPECIES: phosphohistidine phosphatase SixA [Pseudomonas]	PP_0450	WP_003246741.1 MULTISPECIES: 30S ribosomal protein S7 [Bacteria]	PP_0461	WP_003255479.1 MULTISPECIES: 50S ribosomal protein L16 [Bacteria]
PP_4476	WP_003254508.1 MULTISPECIES: topoisomerase II [Pseudomonas]	PP_4192	WP_003254214.1 MULTISPECIES: succinate dehydrogenase, hydrophobic membrane anchor protein [Bacteria]	PP_0451	WP_003255490.1 MULTISPECIES: elongation factor G [Pseudomonas]	PP_0463	WP_003255478.1 MULTISPECIES: 30S ribosomal protein S17 [Gammaproteobacteria]
PP_4478	WP_010955175.1 MULTISPECIES: succinylglutamate-semialdehyde dehydrogenase [Pseudomonas]	PP_4199	WP_010954956.1 MULTISPECIES: DUF4398 domain-containing protein [Pseudomonas]	PP_0452	WP_010951775.1 MULTISPECIES: elongation factor Tu [Pseudomonas]	PP_0464	WP_002555479.1 MULTISPECIES: 50S ribosomal protein L14 [Bacteria]
PP_4479	WP_010955176.1 MULTISPECIES: arginine N-succinyltransferase [Pseudomonas]	PP_4203	WP_010954959.1 MULTISPECIES: electron transfer flavoprotein-ubiquinone oxidoreductase [Pseudomonas]	PP_0453	WP_003186070.1 MULTISPECIES: 30S ribosomal protein S10 [Bacteria]	PP_0465	WP_003255476.1 MULTISPECIES: 50S ribosomal protein L24 [Bacteria]
PP_4593	WP_010955261.1 MULTISPECIES: YdcH family protein [Pseudomonas]	PP_4258	WP_010955007.1 MULTISPECIES: cytochrome-c oxidase, cbb3-type subunit III [Pseudomonas]	PP_0454	WP_003255486.1 MULTISPECIES: 50S ribosomal protein L3 [Pseudomonas]	PP_0466	WP_003255474.1 MULTISPECIES: 50S ribosomal protein L5 [Pseudomonas]
PP_4646	WP_010955304.1 MULTISPECIES: ferredoxin--NADP reductase [Pseudomonas]	PP_4274	WP_010955019.1 MULTISPECIES: NAD-dependent DNA ligase LigA [Pseudomonas]	PP_0455	WP_003255485.1 MULTISPECIES: 50S ribosomal protein L4 [Bacteria]	PP_0467	WP_003255472.1 MULTISPECIES: 30S ribosomal protein S14 [Pseudomonas]
PP_4658	WP_010955314.1 MULTISPECIES: methyl-accepting chemotaxis protein [Pseudomonas]	PP_4321	WP_010955056.1 MULTISPECIES: DsbE family thiol:disulfide interchange protein [Pseudomonas]	PP_0456	WP_003255484.1 MULTISPECIES: 50S ribosomal protein L23 [Bacteria]	PP_0468	WP_003255471.1 MULTISPECIES: 30S ribosomal protein S8 [Gammaproteobacteria]
PP_4666	WP_010955321.1 MULTISPECIES: 3-hydroxyisobutyrate dehydrogenase [Pseudomonas]	PP_4338	WP_010955068.1 MULTISPECIES: chemotaxis protein CheA [Pseudomonas]	PP_0457	WP_003255483.1 MULTISPECIES: 50S ribosomal protein L2 [Gammaproteobacteria]	PP_0469	WP_003255469.1 MULTISPECIES: 50S ribosomal protein L6 [Pseudomonas]
PP_4667	WP_010955322.1 MULTISPECIES: CoA-acylating methylmalonate-semialdehyde dehydrogenase [Pseudomonas]	PP_4435	WP_010955143.1 MULTISPECIES: RidA family protein [Pseudomonas]	PP_0459	WP_003103908.1 MULTISPECIES: 50S ribosomal protein L22 [Bacteria]	PP_0470	WP_003255467.1 MULTISPECIES: 50S ribosomal protein L18 [Gammaproteobacteria]
PP_4697	WP_010955347.1 MULTISPECIES: polynucleotide adenylyltransferase PcnB [Pseudomonas]	PP_4480	WP_010955177.1 MULTISPECIES: arginine/ornithine succinyltransferase subunit alpha [Pseudomonas]	PP_0460	WP_003255481.1 MULTISPECIES: 30S ribosomal protein S3 [Bacteria]	PP_0471	WP_003255465.1 MULTISPECIES: 30S ribosomal protein S5 [Bacteria]
PP_4702	WP_010955351.1 MULTISPECIES: acetate--CoA ligase [Pseudomonas]	PP_4483	WP_010955179.1 MULTISPECIES: ABC transporter ATP-binding protein [Pseudomonas]	PP_0461	WP_003255479.1 MULTISPECIES: 50S ribosomal protein L16 [Bacteria]	PP_0472	WP_003255463.1 MULTISPECIES: 50S ribosomal protein L30 [Gammaproteobacteria]
PP_4716	WP_010955358.1 MULTISPECIES: phosphoglucosamine mutase [Pseudomonas]	PP_4506	WP_010955191.1 MULTISPECIES: NAD(P)H nitroreductase [Pseudomonas]	PP_0463	WP_003255478.1 MULTISPECIES: 30S ribosomal protein S17 [Gammaproteobacteria]	PP_0473	WP_003255461.1 MULTISPECIES: 50S ribosomal protein L15 [Bacteria]
PP_4720	WP_003249945.1 MULTISPECIES: ribosome assembly RNA-binding protein YhbY [Bacteria]	PP_4546	WP_010955220.1 MULTISPECIES: ATP-dependent RNA helicase HrpA [Pseudomonas]	PP_0464	WP_002555479.1 MULTISPECIES: 50S ribosomal protein L14 [Bacteria]	PP_0476	WP_003255457.1 MULTISPECIES: 30S ribosomal protein S13 [Gammaproteobacteria]
PP_4765	WP_010955391.1 MULTISPECIES: TIGR03862 family flavoprotein [Pseudomonas]	PP_4593	WP_010955261.1 MULTISPECIES: YdcH family protein [Pseudomonas]	PP_0465	WP_003255476.1 MULTISPECIES: 50S ribosomal protein L24 [Bacteria]	PP_0477	WP_003255454.1 MULTISPECIES: 30S ribosomal protein S11 [Bacteria]
PP_4776	WP_003249795.1 MULTISPECIES: Lrp/AsnC family transcriptional regulator [Bacteria]	PP_4619	WP_010955281.1 MULTISPECIES: maleylacetoacetate isomerase [Pseudomonas]	PP_0466	WP_003255474.1 MULTISPECIES: 50S ribosomal protein L5 [Pseudomonas]	PP_0478	WP_003255453.1 MULTISPECIES: 30S ribosomal protein S4 [Pseudomonas]
PP_4779	WP_010955401.1 MULTISPECIES: AMP nucleosidase [Pseudomonas]	PP_4646	WP_010955304.1 MULTISPECIES: ferredoxin--NADP reductase [Pseudomonas]	PP_0467	WP_003255472.1 MULTISPECIES: 30S ribosomal protein S14 [Pseudomonas]	PP_0479	WP_003255452.1 MULTISPECIES: DNA-directed RNA polymerase subunit alpha [Bacteria]
PP_4783	WP_010955405.1 MULTISPECIES: thiamine phosphate synthase [Pseudomonas]	PP_4760	WP_010955388.1 MULTISPECIES: NAD(P)-dependent alcohol dehydrogenase [Pseudomonas]	PP_0468	WP_003255471.1 MULTISPECIES: 30S ribosomal protein S8 [Gammaproteobacteria]	PP_0480	WP_003255451.1 MULTISPECIES: 50S ribosomal protein L17 [Bacteria]
PP_4818	WP_010955429.1 MULTISPECIES: 50S ribosomal protein L11 methyltransferase [Pseudomonas]	PP_4782	WP_010955404.1 MULTISPECIES: hydroxymethylpyrimidine/phosphomethylpyrimidine kinase [Pseudomonas]	PP_0469	WP_003255469.1 MULTISPECIES: 50S ribosomal protein L6 [Pseudomonas]	PP_0481	WP_010951777.1 MULTISPECIES: catalase [Pseudomonas]
PP_4879	WP_010955473.1 MULTISPECIES: 23S rRNA (guanosine(2251)-2'-O)-methyltransferase RlmB [Pseudomonas]	PP_4783	WP_010955405.1 MULTISPECIES: thiamine phosphate synthase [Pseudomonas]	PP_0470	WP_003255467.1 MULTISPECIES: 50S ribosomal protein L18 [Gammaproteobacteria]	PP_0482	WP_003255449.1 MULTISPECIES: bacterioferritin [Pseudomonas]
PP_4890	WP_010955481.1 MULTISPECIES: ATP phosphoribosyltransferase regulatory subunit [Pseudomonas]	PP_4932	WP_010955511.1 MULTISPECIES: aldo/keto reductase [Pseudomonas]	PP_0471	WP_003255465.1 MULTISPECIES: 30S ribosomal protein S5 [Bacteria]	PP_0485	WP_003255446.1 MULTISPECIES: single-stranded DNA-binding protein [Pseudomonas]
PP_4908	WP_010955490.1 MULTISPECIES: phosphatidylserine decarboxylase [Pseudomonas]	PP_4937	WP_003249444.1 MULTISPECIES: hypothetical protein [Pseudomonas]	PP_0472	WP_003255463.1 MULTISPECIES: 50S ribosomal protein L30 [Gammaproteobacteria]	PP_0488	WP_010951782.1 MULTISPECIES: SDR family NAD(P)-dependent oxidoreductase [Pseudomonas]
PP_4939	WP_010955517.1 MULTISPECIES: hypothetical protein [Pseudomonas]	PP_4984	WP_010955554.1 MULTISPECIES: adenosylmethionine--8-amino-7-oxononanoate transaminase [Pseudomonas]	PP_0473	WP_003255461.1 MULTISPECIES: 50S ribosomal protein L15 [Bacteria]	PP_0504	WP_010951793.1 MULTISPECIES: outer membrane beta-barrel protein [Pseudomonas]
PP_4947	WP_010955523.1 MULTISPECIES: trifunctional transcriptional regulator/proline dehydrogenase/L-glutamate gamma-semialdehyde dehydrogenase [Pseudomonas]	PP_4997	WP_003249313.1 MULTISPECIES: bifunctional pyr operon transcriptional regulator/uracil phosphoribosyltransferase PyrR [Pseudomonas]	PP_0476	WP_003255457.1 MULTISPECIES: 30S ribosomal protein S13 [Gammaproteobacteria]	PP_0506	WP_010951795.1 MULTISPECIES: ABC transporter permease [Pseudomonas]
PP_4959	WP_010955534.1 MULTISPECIES: EAL domain-containing protein [Pseudomonas]	PP_5025	WP_010955584.1 MULTISPECIES: glucans biosynthesis glucosyltransferase MdoH [Pseudomonas]	PP_0477	WP_003255454.1 MULTISPECIES: 30S ribosomal protein S11 [Bacteria]	PP_0507	WP_010951796.1 MULTISPECIES: ABC transporter ATP-binding protein [Pseudomonas]
PP_4964	WP_010955538.1 MULTISPECIES: erythrose-4-phosphate dehydrogenase [Pseudomonas]	PP_5039	WP_010955594.1 MULTISPECIES: DUF924 domain-containing protein [Pseudomonas]	PP_0478	WP_003255453.1 MULTISPECIES: 30S ribosomal protein S4 [Pseudomonas]	PP_0508	WP_010951797.1 MULTISPECIES: DUF2796 domain-containing protein [Pseudomonas]
PP_4975	WP_003249362.1 MULTISPECIES: acyl-CoA thioesterase [Pseudomonas]	PP_5074	WP_010955621.1 MULTISPECIES: uroporphyrinogen decarboxylase [Pseudomonas]	PP_0479	WP_003255452.1 MULTISPECIES: DNA-directed RNA polymerase subunit alpha [Bacteria]	PP_0510	WP_010951799.1 MULTISPECIES: thioredoxin [Pseudomonas]
PP_4980	WP_010955550.1 MULTISPECIES: DEAD/DEAH box helicase [Pseudomonas]	PP_5127	WP_010955663.1 MULTISPECIES: class I SAM-dependent rRNA methyltransferase [Pseudomonas]	PP_0480	WP_003255451.1 MULTISPECIES: 50S ribosomal protein L17 [Bacteria]	PP_0517	WP_003255395.1 MULTISPECIES: 6,7-dimethyl-8-ribityllumazine synthase [Gammaproteobacteria]
PP_4984	WP_010955554.1 MULTISPECIES: adenosylmethionine--8-amino-7-oxononanoate transaminase [Pseudomonas]	PP_5153	WP_010955685.1 MULTISPECIES: fumarylacetoacetate hydrolase family protein [Pseudomonas]	PP_0481	WP_010951777.1 MULTISPECIES: catalase [Pseudomonas]	PP_0527	WP_010951809.1 MULTISPECIES: 1-deoxy-D-xylulose-5-phosphate synthase [Pseudomonas]
PP_4997	WP_003249313.1 MULTISPECIES: bifunctional pyr operon transcriptional regulator/uracil phosphoribosyltransferase PyrR [Pseudomonas]	PP_5175	WP_010955703.1 MULTISPECIES: efflux RND transporter periplasmic adaptor subunit [Pseudomonas]	PP_0482	WP_003255449.1 MULTISPECIES: bacterioferritin [Pseudomonas]	PP_0528	WP_010951810.1 MULTISPECIES: (2E,6E)-farnesyl diphosphate synthase [Pseudomonas]
PP_5000	WP_003249309.1 MULTISPECIES: ATP-dependent protease subunit HslV [Gammaproteobacteria]	PP_5187	WP_010955713.1 MULTISPECIES: inorganic triphosphatase [Pseudomonas]	PP_0483	WP_010951778.1 MULTISPECIES: excinuclease ABC subunit UvrA [Pseudomonas]	PP_0538	WP_003255365.1 MULTISPECIES: inorganic diphosphatase [Bacteria]
PP_5005	WP_010955568.1 MULTISPECIES: class II poly(R)-hydroxyalkanoic acid synthase [Pseudomonas]	PP_5192	WP_010955717.1 MULTISPECIES: glycine dehydrogenase (aminomethyl-transferring) [Pseudomonas]	PP_0485	WP_003255446.1 MULTISPECIES: single-stranded DNA-binding protein [Pseudomonas]	PP_0541	WP_003255360.1 MULTISPECIES: GNAT family N-acetyltransferase [Pseudomonas]
PP_5012	WP_010955574.1 MULTISPECIES: SCP2 sterol-binding domain-containing protein [Pseudomonas]	PP_5194	WP_010955719.1 MULTISPECIES: glycine cleavage system aminomethyltransferase GcvT [Pseudomonas]	PP_0488	WP_010951782.1 MULTISPECIES: SDR family NAD(P)-dependent oxidoreductase [Pseudomonas]	PP_0545	WP_010951822.1 MULTISPECIES: aldehyde dehydrogenase [Pseudomonas]
PP_5020	WP_010955579.1 MULTISPECIES: methyl-accepting chemotaxis protein [Pseudomonas]	PP_5201	WP_010955725.1 MULTISPECIES: YecA family protein [Pseudomonas]	PP_0504	WP_010951793.1 MULTISPECIES: outer membrane beta-barrel protein [Pseudomonas]	PP_0558	WP_003255333.1 MULTISPECIES: acetyl-CoA carboxylase biotin carboxylase subunit [Pseudomonas]
PP_5039	WP_010955594.1 MULTISPECIES: DUF924 domain-containing protein [Pseudomonas]	PP_5229	WP_010955748.1 MULTISPECIES: DUF484 family protein [Pseudomonas]	PP_0506	WP_010951795.1 MULTISPECIES: ABC transporter permease [Pseudomonas]	PP_0559	WP_010951833.1 MULTISPECIES: acetyl-CoA carboxylase biotin carboxyl carrier protein [Pseudomonas]
PP_5074	WP_010955621.1 MULTISPECIES: uroporphyrinogen decarboxylase [Pseudomonas]	PP_5235	WP_003253640.1 MULTISPECIES: accessory factor UbiK family protein [Pseudomonas]	PP_0507	WP_010951796.1 MULTISPECIES: ABC transporter ATP-binding protein [Pseudomonas]	PP_0567	WP_010951840.1 MULTISPECIES: arginine decarboxylase [Pseudomonas]
PP_5090	WP_003249122.1 MULTISPECIES: SPOR domain-containing protein [Pseudomonas]	PP_5265	WP_003253535.1 MULTISPECIES: xanthine phosphoribosyltransferase [Gammaproteobacteria]	PP_0508	WP_010951797.1 MULTISPECIES: DUF2796 domain-containing protein [Pseudomonas]	PP_0574	WP_010951847.1 MULTISPECIES: response regulator transcription factor [Pseudomonas]
PP_5175	WP_010955703.1 MULTISPECIES: efflux RND transporter periplasmic adaptor subunit [Pseudomonas]	PP_5286	WP_010955791.1 MULTISPECIES: dUTP diphosphatase [Pseudomonas]	PP_0510	WP_010951799.1 MULTISPECIES: thioredoxin [Pseudomonas]	PP_0584	WP_010951857.1 MULTISPECIES: methyl-accepting chemotaxis protein [Pseudomonas]
PP_5183	WP_010955710.1 MULTISPECIES: glutamine synthetase [Pseudomonas]	PP_5296	WP_010955795.1 MULTISPECIES: guanylate kinase [Pseudomonas]	PP_0517	WP_003255395.1 MULTISPECIES: 6,7-dimethyl-8-ribityllumazine synthase [Gammaproteobacteria]	PP_0591	WP_010951862.1 MULTISPECIES: adenosine deaminase [Pseudomonas]
PP_5192	WP_010955717.1 MULTISPECIES: glycine dehydrogenase (aminomethyl-transferring) [Pseudomonas]	PP_5301	WP_003253383.1 MULTISPECIES: DNA-directed RNA polymerase subunit omega [Gammaproteobacteria]	PP_0527	WP_010951809.1 MULTISPECIES: 1-deoxy-D-xylulose-5-phosphate synthase [Pseudomonas]	PP_0592	WP_010951863.1 MULTISPECIES: SDR family oxidoreductase [Pseudomonas]
PP_5213	WP_003253663.1 MULTISPECIES: 4-hydroxy-3-polyprenylbenzoate decarboxylase [Pseudomonas]	PP_5302	WP_010955800.1 MULTISPECIES: bifunctional GTP diphosphokinase/guanosine-3',5'-bis pyrophosphate 3'-pyrophosphohydrolase [Pseudomonas]	PP_0528	WP_010951810.1 MULTISPECIES: (2E,6E)-farnesyl diphosphate synthase [Pseudomonas]	PP_0596	WP_010951866.1 MULTISPECIES: aspartate aminotransferase family protein [Pseudomonas]
PP_5225	WP_004575827.1 MULTISPECIES: iron donor protein CyaY [Gammaproteobacteria]	PP_5360	WP_010955843.1 MULTISPECIES: DUF1826 domain-containing protein [Pseudomonas]	PP_0538	WP_003255365.1 MULTISPECIES: inorganic diphosphatase [Bacteria]	PP_0597	WP_003255276.1 MULTISPECIES: CoA-acylating methylmalonate-semialdehyde dehydrogenase [Pseudomonas]
PP_5235	WP_003253640.1 MULTISPECIES: accessory factor UbiK family protein [Pseudomonas]	PP_0006	WP_010952493.1 MULTISPECIES: multidrug efflux RND transporter permease subunit TtgB [Pseudomonas]	PP_0541	WP_003255360.1 MULTISPECIES: GNAT family N-acetyltransferase [Pseudomonas]	PP_0600	WP_003247625.1 MULTISPECIES: 30S ribosomal protein S20 [Bacteria]
PP_5258	WP_003253547.1 MULTISPECIES: aldehyde dehydrogenase family protein [Gammaproteobacteria]	PP_0005	WP_010952494.1 MULTISPECIES: toluene efflux RND transporter periplasmic adaptor subunit TtgA [Pseudomonas]	PP_0545	WP_010951822.1 MULTISPECIES: aldehyde dehydrogenase [Pseudomonas]	PP_0603	WP_010951869.1 MULTISPECIES: isoleucine--tRNA ligase [Pseudomonas]
PP_5259	WP_010955772.1 MULTISPECIES: LysR family transcriptional regulator [Pseudomonas]	PP_0004	WP_004574732.1 MULTISPECIES: 2,3,4,5-tetrahydropyridine-2,6-dicarboxylate N-succinyltransferase [Pseudomonas]	PP_0547	WP_010951824.1 MULTISPECIES: UDP-N-acetylmuramate:L-alanyl-gamma-D-glutamyl-meso-diaminopimelate ligase [Pseudomonas]	PP_0605	WP_010951871.1 MULTISPECIES: FKBP-type peptidyl-prolyl cis-trans isomerase [Pseudomonas]
PP_5278	WP_010955785.1 MULTISPECIES: aldehyde dehydrogenase [Pseudomonas]	PP_0003	WP_003255578.1 MULTISPECIES: RNA polymerase sigma factor RpoD [Pseudomonas]	PP_0558	WP_003255333.1 MULTISPECIES: acetyl-CoA carboxylase biotin carboxylase subunit [Pseudomonas]	PP_0606	WP_010951872.1 MULTISPECIES: 4-hydroxy-3-methylbut-2-enyl diphosphate reductase [Pseudomonas]
PP_5279	WP_010955786.1 MULTISPECIES: cupin domain-containing protein [Pseudomonas]	PP_0002	WP_010952492.1 MULTISPECIES: adeC/adeK/oprM family multidrug efflux complex outer membrane factor [Pseudomonas]	PP_0559	WP_010951833.1 MULTISPECIES: acetyl-CoA carboxylase biotin carboxyl carrier protein [Pseudomonas]	PP_0614	WP_010951880.1 MULTISPECIES: Zn-dependent hydrolase [Pseudomonas]
PP_5282	WP_003253504.1 MULTISPECIES: 50S ribosomal protein L28 [Pseudomonadales]	PP_0001	WP_003255106.1 MULTISPECIES: HU family DNA-binding protein [Pseudomonas]	PP_0560	WP_010951834.1 MULTISPECIES: type II 3-dehydroquinate dehydratase [Pseudomonas]	PP_0625	WP_010951887.1 MULTISPECIES: ATP-dependent chaperone ClpB [Pseudomonas]
PP_5292	WP_003253401.1 MULTISPECIES: catabolite repression control protein Crc [Gammaproteobacteria]	PP_0000	WP_003250246.1 MULTISPECIES: DNA-binding protein HU-beta [Pseudomonas]	PP_0567	WP_010951840.1 MULTISPECIES: arginine decarboxylase [Pseudomonas]	PP_0640	WP_010951898.1 MULTISPECIES: hypothetical protein [Pseudomonas]
PP_5294	WP_003253397.1 MULTISPECIES: ribonuclease PH [Pseudomonas]	PP_0001	WP_003253185.1 MULTISPECIES: ParB/RepB/Spo0J family partition protein [Pseudomonas]	PP_0570	WP_010951843.1 MULTISPECIES: alpha-2-macroglobulin family protein [Pseudomonas]	PP_0671	WP_003247505.1 MULTISPECIES: serine hydroxymethyltransferase [Pseudomonas]
PP_5366	WP_010955849.1 MULTISPECIES: dihydrolipoyl dehydrogenase [Pseudomonas]	PP_0003	WP_003253179.1 MULTISPECIES: 16S rRNA (guanine(527)-N(7))-methyltransferase RsmG [Pseudomonas]	PP_0574	WP_010951847.1 MULTISPECIES: response regulator transcription factor [Pseudomonas]	PP_0674	WP_010951931.1 MULTISPECIES: energy-dependent translational throttle protein EttA [Pseudomonas]
PP_0001	WP_003253185.1 MULTISPECIES: ParB/RepB/Spo0J family partition protein [Pseudomonas]	PP_0006	WP_010951425.1 MULTISPECIES: membrane protein insertase YidC [Pseudomonas]	PP_0584	WP_010951857.1 MULTISPECIES: methyl-accepting chemotaxis protein [Pseudomonas]	PP_0680	WP_004575710.1 MULTISPECIES: ATP-binding protein [Pseudomonas]
PP_0002	WP_003253182.1 MULTISPECIES: ParA family protein [Pseudomonas]	PP_0009	WP_003253163.1 MULTISPECIES: 50S ribosomal protein L34 [Bacteria]	PP_0592	WP_010951863.1 MULTISPECIES: SDR family oxidoreductase [Pseudomonas]	PP_0684	WP_003247482.1 MULTISPECIES: FKBP-type peptidyl-prolyl cis-trans isomerase [Pseudomonas]
PP_0006	WP_010951425.1 MULTISPECIES: membrane protein insertase YidC [Pseudomonas]	PP_0011	WP_003253156.1 MULTISPECIES: DNA polymerase III subunit beta [Pseudomonas]	PP_0596	WP_010951866.1 MULTISPECIES: aspartate aminotransferase family protein [Pseudomonas]	PP_0686	WP_010951939.1 MULTISPECIES: alkylphosphonate utilization protein [Pseudomonas]
PP_0009	WP_003253163.1 MULTISPECIES: 50S ribosomal protein L34 [Bacteria]	PP_0013	WP_003253152.1 MULTISPECIES: DNA topoisomerase (ATP-hydrolyzing) subunit B [Pseudomonas]	PP_0597	WP_003255276.1 MULTISPECIES: CoA-acylating methylmalonate-semialdehyde dehydrogenase [Pseudomonas]	PP_0687	WP_010951940.1 MULTISPECIES: polyprenyl synthetase family protein [Pseudomonas]
PP_0011	WP_003253156.1 MULTISPECIES: DNA polymerase III subunit beta [Pseudomonas]	PP_0017	WP_010951431.1 MULTISPECIES: DNA binding protein [Bacteria]	PP_0599	WP_010951867.1 MULTISPECIES: MCE family protein [Pseudomonas]	PP_0688	WP_003247466.1 MULTISPECIES: 50S ribosomal protein L21 [Gammaproteobacteria]
PP_0013	WP_003253152.1 MULTISPECIES: DNA topoisomerase (ATP-hydrolyzing) subunit B [Pseudomonas]	PP_0060	WP_010951468.1 MULTISPECIES: glycine--tRNA ligase subunit beta [Pseudomonas]	PP_0600	WP_003247625.1 MULTISPECIES: 30S ribosomal protein S20 [Bacteria]	PP_0689	WP_003247464.1 MULTISPECIES: 50S ribosomal protein L27 [Gammaproteobacteria]
PP_0017	WP_010951431.1 MULTISPECIES: DNA binding protein [Bacteria]	PP_0061	WP_003253126.1 MULTISPECIES: glycine--tRNA ligase subunit alpha [Pseudomonas]	PP_0603	WP_010951869.1 MULTISPECIES: isoleucine--tRNA ligase [Pseudomonas]	PP_0690	WP_003247460.1 MULTISPECIES: Obg family GTPase CgtA [Pseudomonas]
PP_0060	WP_010951468.1 MULTISPECIES: glycine--tRNA ligase subunit beta [Pseudomonas]	PP_0072	WP_010951478.1 MULTISPECIES: NADPH:quinone reductase [Pseudomonas]	PP_0605	WP_010951871.1 MULTISPECIES: FKBP-type peptidyl-prolyl cis-trans isomerase [Pseudomonas]	PP_0691	WP_003247458.1 MULTISPECIES: glutamate 5-kinase [Pseudomonas]
PP_0061	WP_003253126.1 MULTISPECIES: glycine--tRNA ligase subunit alpha [Pseudomonas]	PP_0082	WP_010951488.1 MULTISPECIES: tryptophan synthase subunit alpha [Pseudomonas]	PP_0606	WP_010951872.1 MULTISPECIES: 4-hydroxy-3-methylbut-2-enyl diphosphate reductase [Pseudomonas]	PP_0693	WP_010951942.1 MULTISPECIES: chromosome segregation ATPase [Pseudomonas]
PP_0072	WP_010951478.1 MULTISPECIES: NADPH:quinone reductase [Pseudomonas]	PP_0083	WP_010951489.1 MULTISPECIES: tryptophan synthase subunit beta [Pseudomonas]	PP_0614	WP_010951880.1 MULTISPECIES: Zn-dependent hydrolase [Pseudomonas]	PP_0721	WP_049586382.1 MULTISPECIES: 50S ribosomal protein L25/general stress protein Ctc [Pseudomonas]
PP_0082	WP_010951488.1 MULTISPECIES: tryptophan synthase subunit alpha [Pseudomonas]	PP_0100	WP_003253046.1 MULTISPECIES: carbonic anhydrase [Pseudomonas]	PP_0625	WP_010951887.1 MULTISPECIES: ATP-dependent chaperone ClpB [Pseudomonas]	PP_0722	WP_003247410.1 MULTISPECIES: ribose-phosphate pyrophosphokinase [Bacteria]
PP_0083	WP_010951489.1 MULTISPECIES: tryptophan synthase subunit beta [Pseudomonas]	PP_0112	WP_010951512.1 MULTISPECIES: ABC transporter substrate-binding protein [Pseudomonas]	PP_0671	WP_003247505.1 MULTISPECIES: serine hydroxymethyltransferase [Pseudomonas]	PP_0733	WP_010951978.1 MULTISPECIES: peptide chain release factor 1 [Pseudomonas]
PP_0100	WP_003253046.1 MULTISPECIES: carbonic anhydrase [Pseudomonas]	PP_0120	WP_010951519.1 MULTISPECIES: zinc ABC transporter substrate-binding protein [Pseudomonas]	PP_0674	WP_010951931.1 MULTISPECIES: energy-dependent translational throttle protein EttA [Pseudomonas]	PP_0751	WP_010951993.1 MULTISPECIES: malate dehydrogenase (quinone) [Pseudomonas]
PP_0112	WP_010951512.1 MULTISPECIES: ABC transporter substrate-binding protein [Pseudomonas]	PP_0121	WP_003252998.1 MULTISPECIES: homoserine kinase [Pseudomonas]	PP_0680	WP_004575710.1 MULTISPECIES: ATP-binding protein [Pseudomonas]	PP_0753	WP_010951995.1 MULTISPECIES: lipoprotein [Pseudomonas]
PP_0120	WP_010951519.1 MULTISPECIES: zinc ABC transporter substrate-binding protein [Pseudomonas]	PP_0122	WP_010951520.1 MULTISPECIES: DUF2782 domain-containing protein [Pseudomonas]	PP_0684	WP_003247482.1 MULTISPECIES: FKBP-type peptidyl-prolyl cis-trans isomerase [Pseudomonas]	PP_0762	WP_010952003.1 MULTISPECIES: 2-hydroxyacid dehydrogenase [Pseudomonas]
PP_0122	WP_010951520.1 MULTISPECIES: DUF2782 domain-containing protein [Pseudomonas]	PP_0127	WP_010951523.1 MULTISPECIES: thiol:disulfide interchange protein DsbA [Pseudomonas]	PP_0687	WP_010951940.1 MULTISPECIES: polyprenyl synthetase family protein [Pseudomonas]	PP_0763	WP_010952004.1 MULTISPECIES: fatty acid--CoA ligase [Pseudomonas]
PP_0123	WP_010951521.1 MULTISPECIES: DNA polymerase I [Pseudomonas]	PP_0168	WP_010951556.1 type I secretion C-terminal target domain-containing protein [Pseudomonas putida]	PP_0688	WP_003247466.1 MULTISPECIES: 50S ribosomal protein L21 [Gammaproteobacteria]	PP_0765	WP_010952006.1 MULTISPECIES: DUF1302 domain-containing protein [Pseudomonas]
PP_0127	WP_010951523.1 MULTISPECIES: thiol:disulfide interchange protein DsbA [Pseudomonas]	PP_0181	WP_003255900.1 MULTISPECIES: TIGR02647 family protein [Pseudomonas]	PP_0689	WP_003247464.1 MULTISPECIES: 50S ribosomal protein L27 [Gammaproteobacteria]	PP_0766	WP_010952007.1 MULTISPECIES: DUF1329 domain-containing protein [Pseudomonas]
PP_0168	WP_010951556.1 type I secretion C-terminal target domain-containing protein [Pseudomonas putida]	PP_0183	WP_010951569.1 MULTISPECIES: glutathione S-transferase [Pseudomonas]	PP_0690	WP_003247460.1 MULTISPECIES: Obg family GTPase CgtA [Pseudomonas]	PP_0776	WP_003247325.1 MULTISPECIES: peptidylprolyl isomerase [Pseudomonas]
PP_0178	WP_010951565.1 MULTISPECIES: HlyD family secretion protein [Pseudomonas]	PP_0184	WP_049588037.1 MULTISPECIES: argininosuccinate lyase [Pseudomonas]	PP_0691	WP_003247458.1 MULTISPECIES: glutamate 5-kinase [Pseudomonas]	PP_0786	WP_003247318.1 MULTISPECIES: thioredoxin-disulfide reductase [Pseudomonas]
PP_0181	WP_003255900.1 MULTISPECIES: TIGR02647 family protein [Pseudomonas]	PP_0186	WP_003255895.1 MULTISPECIES: hydroxymethylbilane synthase [Pseudomonas]	PP_0693	WP_010951942.1 MULTISPECIES: chromosome segregation ATPase [Pseudomonas]	PP_0787	WP_010952023.1 MULTISPECIES: carboxylating nicotinate-nucleotide diphosphorylase [Pseudomonas]
PP_0183	WP_010951569.1 MULTISPECIES: glutathione S-transferase [Pseudomonas]	PP_0189	WP_010951574.1 MULTISPECIES: heme biosynthesis protein HemY [Pseudomonas]	PP_0719	WP_003247414.1 MULTISPECIES: redox-regulated ATPase YchF [Pseudomonas]	PP_0799	WP_010952035.1 MULTISPECIES: OprD family porin [Pseudomonas]
PP_0184	WP_049588037.1 MULTISPECIES: argininosuccinate lyase [Pseudomonas]	PP_0194	WP_010951578.1 MULTISPECIES: AlgP family protein [Pseudomonas]	PP_0721	WP_049586382.1 MULTISPECIES: 50S ribosomal protein L25/general stress protein Ctc [Pseudomonas]	PP_0806	WP_010952042.1 MULTISPECIES: BapA prefix-like domain-containing protein [Pseudomonas]
PP_0186	WP_003255895.1 MULTISPECIES: hydroxymethylbilane synthase [Pseudomonas]	PP_0202	WP_010951586.1 MULTISPECIES: CBS domain-containing protein [Pseudomonas]	PP_0722	WP_003247410.1 MULTISPECIES: ribose-phosphate pyrophosphokinase [Bacteria]	PP_0812	WP_003248605.1 MULTISPECIES: ubiquinol oxidase subunit II [Pseudomonas]
PP_0194	WP_010951578.1 MULTISPECIES: AlgP family protein [Pseudomonas]	PP_0203	WP_010951587.1 MULTISPECIES: dipeptidase [Pseudomonas]	PP_0725	WP_010951970.1 MULTISPECIES: tetratricopeptide repeat protein [Pseudomonas]	PP_0813	WP_010952047.1 MULTISPECIES: cytochrome o ubiquinol oxidase subunit I [Pseudomonas]
PP_0202	WP_010951586.1 MULTISPECIES: CBS domain-containing protein [Pseudomonas]	PP_0213	WP_010951596.1 MULTISPECIES: NADP-dependent succinate-semialdehyde dehydrogenase [Pseudomonas]	PP_0733	WP_010951978.1 MULTISPECIES: peptide chain release factor 1 [Pseudomonas]	PP_0817	WP_010952049.1 MULTISPECIES: alanine transaminase [Pseudomonas]
PP_0203	WP_010951587.1 MULTISPECIES: dipeptidase [Pseudomonas]	PP_0214	WP_003255866.1 MULTISPECIES: 4-aminobutyrate--2-oxoglutarate transaminase [Pseudomonas]	PP_0751	WP_010951993.1 MULTISPECIES: malate dehydrogenase (quinone) [Pseudomonas]	PP_0824	WP_010952054.1 MULTISPECIES: putative selenate ABC transporter substrate-binding protein [Pseudomonas]
PP_0213	WP_010951596.1 MULTISPECIES: NADP-dependent succinate-semialdehyde dehydrogenase [Pseudomonas]	PP_0227	WP_010951608.1 MULTISPECIES: cystine ABC transporter substrate-binding protein [Pseudomonas]	PP_0753	WP_010951995.1 MULTISPECIES: lipoprotein [Pseudomonas]	PP_0834	WP_003248556.1 MULTISPECIES: preprotein translocase subunit YajC [Pseudomonas]
PP_0214	WP_003255866.1 MULTISPECIES: 4-aminobutyrate--2-oxoglutarate transaminase [Pseudomonas]	PP_0234	WP_010951614.1 MULTISPECIES: OprD family porin [Pseudomonas]	PP_0762	WP_010952003.1 MULTISPECIES: 2-hydroxyacid dehydrogenase [Pseudomonas]	PP_0835	WP_010952061.1 MULTISPECIES: protein translocase subunit SecD [Pseudomonas]
PP_0225	WP_010951607.1 MULTISPECIES: L-cystine ABC transporter ATP-binding protein YecC [Pseudomonas]	PP_0235	WP_003255836.1 MULTISPECIES: peroxiredoxin [Pseudomonas]	PP_0763	WP_010952004.1 MULTISPECIES: fatty acid--CoA ligase [Pseudomonas]	PP_0838	WP_003248548.1 MULTISPECIES: inositol monophosphatase [Pseudomonas]
PP_0227	WP_010951608.1 MULTISPECIES: cystine ABC transporter substrate-binding protein [Pseudomonas]	PP_0252	WP_010951624.1 MULTISPECIES: Hsp33 family molecular chaperone HslO [Pseudomonas]	PP_0765	WP_010952006.1 MULTISPECIES: DUF1302 domain-containing protein [Pseudomonas]	PP_0842	WP_003248541.1 MULTISPECIES: IscS subfamily cysteine desulfurase [Pseudomonas]
PP_0234	WP_010951614.1 MULTISPECIES: OprD family porin [Pseudomonas]	PP_0258	WP_010951629.1 MULTISPECIES: peptidoglycan-binding protein LysM [Pseudomonas]	PP_0766	WP_010952007.1 MULTISPECIES: DUF1329 domain-containing protein [Pseudomonas]	PP_0843	WP_003248539.1 MULTISPECIES: Fe-S cluster assembly scaffold IscU [Gammaproteobacteria]
PP_0235	WP_003255836.1 MULTISPECIES: peroxiredoxin [Pseudomonas]	PP_0268	WP_003255784.1 MULTISPECIES: OprD family porin [Pseudomonas]	PP_0776	WP_003247325.1 MULTISPECIES: peptidylprolyl isomerase [Pseudomonas]	PP_0844	WP_003248536.1 MULTISPECIES: iron-sulfur cluster assembly protein IscA [Gammaproteobacteria]
PP_0246	WP_003255821.1 MULTISPECIES: two-component system response regulator OmpR [Pseudomonas]	PP_0282	WP_010951651.1 MULTISPECIES: ABC transporter substrate-binding protein [Pseudomonas]	PP_0786	WP_003247318.1 MULTISPECIES: thioredoxin-disulfide reductase [Pseudomonas]	PP_0846	WP_010952066.1 MULTISPECIES: Fe-S protein assembly chaperone HscA [Pseudomonas]
PP_0252	WP_010951624.1 MULTISPECIES: Hsp33 family molecular chaperone HslO [Pseudomonas]	PP_0287	WP_010951655.1 MULTISPECIES: AsmA family protein [Pseudomonas]	PP_0787	WP_010952023.1 MULTISPECIES: carboxylating nicotinate-nucleotide diphosphorylase [Pseudomonas]	PP_0849	WP_003248526.1 MULTISPECIES: nucleoside-diphosphate kinase [Pseudomonas]
PP_0258	WP_010951629.1 MULTISPECIES: peptidoglycan-binding protein LysM [Pseudomonas]	PP_0296	WP_010951661.1 MULTISPECIES: choline ABC transporter substrate-binding protein [Pseudomonas]	PP_0792	WP_010952028.1 MULTISPECIES: catabolite repressor/activator [Pseudomonas]	PP_0852	WP_010952069.1 MULTISPECIES: helix-turn-helix domain-containing protein [Pseudomonas]
PP_0268	WP_003255784.1 MULTISPECIES: OprD family porin [Pseudomonas]	PP_0317	WP_010951679.1 MULTISPECIES: methyl-accepting chemotaxis protein [Pseudomonas]	PP_0799	WP_010952035.1 MULTISPECIES: OprD family porin [Pseudomonas]	PP_0853	WP_010952070.1 MULTISPECIES: flavodoxin-dependent (E)-4-hydroxy-3-methylbut-2-enyl-diphosphate synthase [Pseudomonas]
PP_0282	WP_010951651.1 MULTISPECIES: ABC transporter substrate-binding protein [Pseudomonas]	PP_0318	WP_003255686.1 MULTISPECIES: hypothetical protein [Pseudomonas]	PP_0806	WP_010952042.1 MULTISPECIES: BapA prefix-like domain-containing protein [Pseudomonas]	PP_0854	WP_003248516.1 MULTISPECIES: histidine--tRNA ligase [Pseudomonas]
PP_0283	WP_010951652.1 MULTISPECIES: ABC transporter ATP-binding protein [Pseudomonas]	PP_0338	WP_003255652.1 MULTISPECIES: dihydrolipoyllysine-residue acetyltransferase [Pseudomonas]	PP_0812	WP_003248605.1 MULTISPECIES: ubiquinol oxidase subunit II [Pseudomonas]	PP_0855	WP_003248514.1 MULTISPECIES: tetratricopeptide repeat protein [Pseudomonas]
PP_0296	WP_010951661.1 MULTISPECIES: choline ABC transporter substrate-binding protein [Pseudomonas]	PP_0339	WP_010951693.1 MULTISPECIES: pyruvate dehydrogenase (acetyl-transferring), homodimeric type [Pseudomonas]	PP_0813	WP_010952047.1 MULTISPECIES: cytochrome o ubiquinol oxidase subunit I [Pseudomonas]	PP_0856	WP_004576298.1 MULTISPECIES: outer membrane protein assembly factor BamB [Pseudomonas]
PP_0317	WP_010951679.1 MULTISPECIES: methyl-accepting chemotaxis protein [Pseudomonas]	PP_0356	WP_010951708.1 MULTISPECIES: malate synthase G [Pseudomonas]	PP_0817	WP_010952049.1 MULTISPECIES: alanine transaminase [Pseudomonas]	PP_0857	WP_010952071.1 MULTISPECIES: ribosome biogenesis GTPase Der [Pseudomonas]
PP_0318	WP_003255686.1 MULTISPECIES: hypothetical protein [Pseudomonas]	PP_0366	WP_010951718.1 MULTISPECIES: dethiobiotin synthase [Pseudomonas]	PP_0824	WP_010952054.1 MULTISPECIES: putative selenate ABC transporter substrate-binding protein [Pseudomonas]	PP_0859	WP_010952072.1 MULTISPECIES: amidohydrolase [Pseudomonas]
PP_0338	WP_003255652.1 MULTISPECIES: dihydrolipoyllysine-residue acetyltransferase [Pseudomonas]	PP_0368	WP_010951720.1 MULTISPECIES: phenylacyl-CoA dehydrogenase [Pseudomonas]	PP_0834	WP_003248556.1 MULTISPECIES: preprotein translocase subunit YajC [Pseudomonas]	PP_0864	WP_003248498.1 MULTISPECIES: type III PLP-dependent enzyme [Pseudomonas]
PP_0339	WP_010951693.1 MULTISPECIES: pyruvate dehydrogenase (acetyl-transferring), homodimeric type [Pseudomonas]	PP_0370	WP_010951722.1 MULTISPECIES: acyl-CoA dehydrogenase C-terminal domain-containing protein [Pseudomonas]	PP_0835	WP_010952061.1 MULTISPECIES: protein translocase subunit SecD [Pseudomonas]	PP_0872	WP_003248481.1 MULTISPECIES: peptide chain release factor 3 [Pseudomonas]
PP_0356	WP_010951708.1 MULTISPECIES: malate synthase G [Pseudomonas]	PP_0389	WP_003255575.1 MULTISPECIES: 30S ribosomal protein S21 [Bacteria]	PP_0837	WP_010952063.1 MULTISPECIES: glycine zipper 2TM domain-containing protein [Pseudomonas]	PP_0885	WP_010952093.1 MULTISPECIES: ABC transporter substrate-binding protein [Pseudomonas]
PP_0366	WP_010951718.1 MULTISPECIES: dethiobiotin synthase [Pseudomonas]	PP_0397	WP_003255563.1 MULTISPECIES: PrkA family serine protein kinase [Pseudomonas]	PP_0838	WP_003248548.1 MULTISPECIES: inositol monophosphatase [Pseudomonas]	PP_0886	WP_003255248.1 MULTISPECIES: SIMPL domain-containing protein [Pseudomonas]
PP_0368	WP_010951720.1 MULTISPECIES: phenylacyl-CoA dehydrogenase [Pseudomonas]	PP_0415	WP_003255539.1 MULTISPECIES: ribulose-phosphate 3-epimerase [Pseudomonas]	PP_0842	WP_003248541.1 MULTISPECIES: IscS subfamily cysteine desulfurase [Pseudomonas]	PP_0888	WP_003255244.1 MULTISPECIES: response regulator transcription factor [Pseudomonas]
PP_0370	WP_010951722.1 MULTISPECIES: acyl-CoA dehydrogenase C-terminal domain-containing protein [Pseudomonas]	PP_0416	WP_010951753.1 MULTISPECIES: phosphoglycolate phosphatase [Pseudomonas]	PP_0843	WP_003248539.1 MULTISPECIES: Fe-S cluster assembly scaffold IscU [Gammaproteobacteria]	PP_0897	WP_003255232.1 MULTISPECIES: fumarate hydratase [Pseudomonas]
PP_0389	WP_003255575.1 MULTISPECIES: 30S ribosomal protein S21 [Bacteria]	PP_0417	WP_010951754.1 MULTISPECIES: anthranilate synthase component I [Pseudomonas]	PP_0844	WP_003248536.1 MULTISPECIES: iron-sulfur cluster assembly protein IscA [Gammaproteobacteria]	PP_0913	WP_010952117.1 MULTISPECIES: peptidase [Pseudomonas]
PP_0397	WP_003255563.1 MULTISPECIES: PrkA family serine protein kinase [Pseudomonas]	PP_0420	WP_003255531.1 MULTISPECIES: aminodeoxychorismate/anthranilate synthase component II [Pseudomonas]	PP_0846	WP_010952066.1 MULTISPECIES: Fe-S protein assembly chaperone HscA [Pseudomonas]	PP_0915	WP_003255187.1 MULTISPECIES: superoxide dismutase [Fe] [Pseudomonas]
PP_0417	WP_010951754.1 MULTISPECIES: anthranilate synthase component I [Pseudomonas]	PP_0421	WP_010951756.1 MULTISPECIES: anthranilate phosphoribosyltransferase [Pseudomonas]	PP_0849	WP_003248526.1 MULTISPECIES: nucleoside-diphosphate kinase [Pseudomonas]	PP_0920	WP_010952123.1 MULTISPECIES: alkene reductase [Pseudomonas]
PP_0420	WP_003255531.1 MULTISPECIES: aminodeoxychorismate/anthranilate synthase component II [Pseudomonas]	PP_0422	WP_010951757.1 MULTISPECIES: indole-3-glycerol phosphate synthase TrpC [Pseudomonas]	PP_0852	WP_010952069.1 MULTISPECIES: helix-turn-helix domain-containing protein [Pseudomonas]	PP_0930	WP_010952130.1 MULTISPECIES: Asp-tRNA(Asn)/Glu-tRNA(Gln) amidotransferase subunit GatB [Pseudomonas]
PP_0421	WP_010951756.1 MULTISPECIES: anthranilate phosphoribosyltransferase [Pseudomonas]	PP_0428	WP_003255518.1 MULTISPECIES: histidine triad nucleotide-binding protein [Gammaproteobacteria]	PP_0853	WP_010952070.1 MULTISPECIES: flavodoxin-dependent (E)-4-hydroxy-3-methylbut-2-enyl-diphosphate synthase [Pseudomonas]	PP_0931	WP_010952131.1 MULTISPECIES: Asp-tRNA(Asn)/Glu-tRNA(Gln) amidotransferase subunit GatA [Pseudomonas]
PP_0422	WP_010951757.1 MULTISPECIES: indole-3-glycerol phosphate synthase TrpC [Pseudomonas]	PP_0432	WP_010951765.1 MULTISPECIES: N-acetyl-gamma-glutamyl-phosphate reductase [Pseudomonas]	PP_0854	WP_003248516.1 MULTISPECIES: histidine--tRNA ligase [Pseudomonas]	PP_0932	WP_003255165.1 MULTISPECIES: Asp-tRNA(Asn)/Glu-tRNA(Gln) amidotransferase subunit GatC [Bacteria]
PP_0428	WP_003255518.1 MULTISPECIES: histidine triad nucleotide-binding protein [Gammaproteobacteria]	PP_0436	WP_010951769.1 MULTISPECIES: tyrosine--tRNA ligase [Pseudomonas]	PP_0855	WP_003248514.1 MULTISPECIES: tetratricopeptide repeat protein [Pseudomonas]	PP_0940	WP_010952138.1 MULTISPECIES: metalloprotease TldD [Pseudomonas]
PP_0432	WP_010951765.1 MULTISPECIES: N-acetyl-gamma-glutamyl-phosphate reductase [Pseudomonas]	PP_0440	WP_003255489.1 MULTISPECIES: elongation factor Tu [Bacteria]	PP_0856	WP_004576298.1 MULTISPECIES: outer membrane protein assembly factor BamB [Pseudomonas]	PP_0951	WP_003255135.1 MULTISPECIES: ribosome-associated translation inhibitor RaiA [Gammaproteobacteria]
PP_0433	WP_003255511.1 MULTISPECIES: iron-sulfur cluster insertion protein ErpA [Pseudomonas]	PP_0442	WP_003255501.1 MULTISPECIES: transcription termination/antitermination protein NusG [Gammaproteobacteria]	PP_0857	WP_010952071.1 MULTISPECIES: ribosome biogenesis GTPase Der [Pseudomonas]	PP_0953	WP_010952146.1 MULTISPECIES: LPS export ABC transporter ATP-binding protein [Pseudomonas]
PP_0436	WP_010951769.1 MULTISPECIES: tyrosine--tRNA ligase [Pseudomonas]	PP_0443	WP_003255500.1 MULTISPECIES: 50S ribosomal protein L11 [Bacteria]	PP_0864	WP_003248498.1 MULTISPECIES: type III PLP-dependent enzyme [Pseudomonas]	PP_0954	WP_003255131.1 MULTISPECIES: lipopolysaccharide transport periplasmic protein LptA [Pseudomonas]
PP_0440	WP_003255489.1 MULTISPECIES: elongation factor Tu [Bacteria]	PP_0444	WP_003255499.1 MULTISPECIES: 50S ribosomal protein L1 [Pseudomonas]	PP_0872	WP_003248481.1 MULTISPECIES: peptide chain release factor 3 [Pseudomonas]	PP_0958	WP_010952150.1 MULTISPECIES: ATP-binding cassette domain-containing protein [Pseudomonas]
PP_0442	WP_003255501.1 MULTISPECIES: transcription termination/antitermination protein NusG [Gammaproteobacteria]	PP_0445	WP_003255497.1 MULTISPECIES: 50S ribosomal protein L10 [Pseudomonas]	PP_0885	WP_010952093.1 MULTISPECIES: ABC transporter substrate-binding protein [Pseudomonas]	PP_0960	WP_010952152.1 MULTISPECIES: outer membrane lipid asymmetry maintenance protein MlaD [Pseudomonas]
PP_0443	WP_003255500.1 MULTISPECIES: 50S ribosomal protein L11 [Bacteria]	PP_0446	WP_003255496.1 MULTISPECIES: 50S ribosomal protein L7/L12 [Bacteria]	PP_0886	WP_003255248.1 MULTISPECIES: SIMPL domain-containing protein [Pseudomonas]	PP_0961	WP_010952153.1 MULTISPECIES: ABC transporter substrate-binding protein [Pseudomonas]
PP_0444	WP_003255499.1 MULTISPECIES: 50S ribosomal protein L1 [Pseudomonas]	PP_0447	WP_003255495.1 MULTISPECIES: DNA-directed RNA polymerase subunit beta [Pseudomonas]	PP_0888	WP_003255244.1 MULTISPECIES: response regulator transcription factor [Pseudomonas]	PP_0964	WP_003255119.1 MULTISPECIES: UDP-N-acetylglucosamine 1-carboxyvinyltransferase [Pseudomonas]
PP_0445	WP_003255497.1 MULTISPECIES: 50S ribosomal protein L10 [Pseudomonas]	PP_0448	WP_010951774.1 MULTISPECIES: DNA-directed RNA polymerase subunit beta' [Pseudomonas]	PP_0897	WP_003255232.1 MULTISPECIES: fumarate hydratase [Pseudomonas]	PP_0965	WP_010952155.1 MULTISPECIES: ATP phosphoribosyltransferase [Pseudomonas]
PP_0446	WP_003255496.1 MULTISPECIES: 50S ribosomal protein L7/L12 [Bacteria]	PP_0449	WP_003255492.1 MULTISPECIES: 30S ribosomal protein S12 [Bacteria]	PP_0909	WP_010952113.1 MULTISPECIES: hypothetical protein [Pseudomonas]	PP_0966	WP_010952156.1 MULTISPECIES: histidinol dehydrogenase [Pseudomonas]
PP_0447	WP_003255495.1 MULTISPECIES: DNA-directed RNA polymerase subunit beta [Pseudomonas]	PP_0450	WP_003246741.1 MULTISPECIES: 30S ribosomal protein S7 [Bacteria]	PP_0913	WP_010952117.1 MULTISPECIES: peptidase [Pseudomonas]	PP_0967	WP_010952157.1 MULTISPECIES: histidinol-phosphate transaminase [Pseudomonas]
PP_0448	WP_010951774.1 MULTISPECIES: DNA-directed RNA polymerase subunit beta' [Pseudomonas]	PP_0451	WP_003255490.1 MULTISPECIES: elongation factor G [Pseudomonas]	PP_0915	WP_003255187.1 MULTISPECIES: superoxide dismutase [Fe] [Pseudomonas]	PP_0977	WP_010952166.1 MULTISPECIES: valine--tRNA ligase [Pseudomonas]
PP_0449	WP_003255492.1 MULTISPECIES: 30S ribosomal protein S12 [Bacteria]	PP_0452	WP_010951775.1 MULTISPECIES: elongation factor Tu [Pseudomonas]	PP_0919	WP_049586455.1 MULTISPECIES: hypothetical protein [Pseudomonas]	PP_0980	WP_010952169.1 MULTISPECIES: leucyl aminopeptidase [Pseudomonas]
PP_0450	WP_003246741.1 MULTISPECIES: 30S ribosomal protein S7 [Bacteria]	PP_0453	WP_003186070.1 MULTISPECIES: 30S ribosomal protein S10 [Bacteria]	PP_0920	WP_010952123.1 MULTISPECIES: alkene reductase [Pseudomonas]	PP_0986	WP_010952173.1 MULTISPECIES: glycine cleavage system aminomethyltransferase GcvT [Pseudomonas]
PP_0451	WP_003255490.1 MULTISPECIES: elongation factor G [Pseudomonas]	PP_0454	WP_003255486.1 MULTISPECIES: 50S ribosomal protein L3 [Pseudomonas]	PP_0930	WP_010952130.1 MULTISPECIES: Asp-tRNA(Asn)/Glu-tRNA(Gln) amidotransferase subunit GatB [Pseudomonas]	PP_0999	WP_010952184.1 MULTISPECIES: carbamate kinase [Pseudomonas]
PP_0452	WP_010951775.1 MULTISPECIES: elongation factor Tu [Pseudomonas]	PP_0455	WP_003255485.1 MULTISPECIES: 50S ribosomal protein L4 [Bacteria]	PP_0931	WP_010952131.1 MULTISPECIES: Asp-tRNA(Asn)/Glu-tRNA(Gln) amidotransferase subunit GatA [Pseudomonas]	PP_1000	WP_010952185.1 MULTISPECIES: ornithine carbamoyltransferase [Pseudomonas]
PP_0453	WP_003186070.1 MULTISPECIES: 30S ribosomal protein S10 [Bacteria]	PP_0456	WP_003255484.1 MULTISPECIES: 50S ribosomal protein L23 [Bacteria]	PP_0932	WP_003255165.1 MULTISPECIES: Asp-tRNA(Asn)/Glu-tRNA(Gln) amidotransferase subunit GatC [Bacteria]	PP_1001	WP_010952186.1 MULTISPECIES: arginine deiminase [Pseudomonas]
PP_0454	WP_003255486.1 MULTISPECIES: 50S ribosomal protein L3 [Pseudomonas]	PP_0457	WP_003255483.1 MULTISPECIES: 50S ribosomal protein L2 [Gammaproteobacteria]	PP_0937	WP_010952135.1 MULTISPECIES: ribonuclease G [Pseudomonas]	PP_1009	WP_010952192.1 MULTISPECIES: type I glyceraldehyde-3-phosphate dehydrogenase [Pseudomonas]
PP_0455	WP_003255485.1 MULTISPECIES: 50S ribosomal protein L4 [Bacteria]	PP_0459	WP_003103908.1 MULTISPECIES: 50S ribosomal protein L22 [Bacteria]	PP_0940	WP_010952138.1 MULTISPECIES: metalloprotease TldD [Pseudomonas]	PP_1010	WP_003255057.1 MULTISPECIES: phosphogluconate dehydratase [Pseudomonas]
PP_0456	WP_003255484.1 MULTISPECIES: 50S ribosomal protein L23 [Bacteria]	PP_0460	WP_003255481.1 MULTISPECIES: 30S ribosomal protein S3 [Bacteria]	PP_0951	WP_003255135.1 MULTISPECIES: ribosome-associated translation inhibitor RaiA [Gammaproteobacteria]	PP_1014	WP_010952196.1 MULTISPECIES: AGE family epimerase/isomerase [Pseudomonas]
PP_0457	WP_003255483.1 MULTISPECIES: 50S ribosomal protein L2 [Gammaproteobacteria]	PP_0461	WP_003255479.1 MULTISPECIES: 50S ribosomal protein L16 [Bacteria]	PP_0952	WP_003255133.1 MULTISPECIES: RNA polymerase factor sigma-54 [Pseudomonas]	PP_1015	WP_010952197.1 MULTISPECIES: carbohydrate ABC transporter substrate-binding protein [Pseudomonas]
PP_0458	WP_003255482.1 MULTISPECIES: 30S ribosomal protein S19 [Bacteria]	PP_0463	WP_003255478.1 MULTISPECIES: 30S ribosomal protein S17 [Gammaproteobacteria]	PP_0953	WP_010952146.1 MULTISPECIES: LPS export ABC transporter ATP-binding protein [Pseudomonas]	PP_1018	WP_003255047.1 MULTISPECIES: sn-glycerol-3-phosphate ABC transporter ATP-binding protein UgpC [Pseudomonas]
PP_0459	WP_003103908.1 MULTISPECIES: 50S ribosomal protein L22 [Bacteria]	PP_0464	WP_002555479.1 MULTISPECIES: 50S ribosomal protein L14 [Bacteria]	PP_0954	WP_003255131.1 MULTISPECIES: lipopolysaccharide transport periplasmic protein LptA [Pseudomonas]	PP_1019	WP_010952199.1 MULTISPECIES: porin [Pseudomonas]
PP_0460	WP_003255481.1 MULTISPECIES: 30S ribosomal protein S3 [Bacteria]	PP_0465	WP_003255476.1 MULTISPECIES: 50S ribosomal protein L24 [Bacteria]	PP_0955	WP_010952147.1 MULTISPECIES: LPS export ABC transporter periplasmic protein LptC [Pseudomonas]	PP_1022	WP_010952201.1 MULTISPECIES: glucose-6-phosphate dehydrogenase [Pseudomonas]
PP_0461	WP_003255479.1 MULTISPECIES: 50S ribosomal protein L16 [Bacteria]	PP_0466	WP_003255474.1 MULTISPECIES: 50S ribosomal protein L5 [Pseudomonas]	PP_0956	WP_010952148.1 MULTISPECIES: HAD family hydrolase [Pseudomonas]	PP_1025	WP_010952204.1 MULTISPECIES: 2-isopropylmalate synthase [Pseudomonas]
PP_0463	WP_003255478.1 MULTISPECIES: 30S ribosomal protein S17 [Gammaproteobacteria]	PP_0467	WP_003255472.1 MULTISPECIES: 30S ribosomal protein S14 [Pseudomonas]	PP_0957	WP_010952149.1 MULTISPECIES: KpsF/GutQ family sugar-phosphate isomerase [Pseudomonas]	PP_1031	WP_003255025.1 MULTISPECIES: IMP dehydrogenase [Pseudomonas]
PP_0464	WP_002555479.1 MULTISPECIES: 50S ribosomal protein L14 [Bacteria]	PP_0468	WP_003255471.1 MULTISPECIES: 30S ribosomal protein S8 [Gammaproteobacteria]	PP_0960	WP_010952152.1 MULTISPECIES: outer membrane lipid asymmetry maintenance protein MlaD [Pseudomonas]	PP_1032	WP_010952209.1 MULTISPECIES: glutamine-hydrolyzing GMP synthase [Pseudomonas]
PP_0465	WP_003255476.1 MULTISPECIES: 50S ribosomal protein L24 [Bacteria]	PP_0469	WP_003255469.1 MULTISPECIES: 50S ribosomal protein L6 [Pseudomonas]	PP_0961	WP_010952153.1 MULTISPECIES: ABC transporter substrate-binding protein [Pseudomonas]	PP_1037	WP_010952214.1 MULTISPECIES: phosphoribosylformylglycinamidine synthase [Pseudomonas]
PP_0466	WP_003255474.1 MULTISPECIES: 50S ribosomal protein L5 [Pseudomonas]	PP_0470	WP_003255467.1 MULTISPECIES: 50S ribosomal protein L18 [Gammaproteobacteria]	PP_0964	WP_003255119.1 MULTISPECIES: UDP-N-acetylglucosamine 1-carboxyvinyltransferase [Pseudomonas]	PP_1056	WP_010952231.1 MULTISPECIES: siderophore-interacting protein [Pseudomonas]
PP_0467	WP_003255472.1 MULTISPECIES: 30S ribosomal protein S14 [Pseudomonas]	PP_0471	WP_003255465.1 MULTISPECIES: 30S ribosomal protein S5 [Bacteria]	PP_0965	WP_010952155.1 MULTISPECIES: ATP phosphoribosyltransferase [Pseudomonas]	PP_1057	WP_003254989.1 MULTISPECIES: helix-turn-helix transcriptional regulator [Pseudomonas]
PP_0468	WP_003255471.1 MULTISPECIES: 30S ribosomal protein S8 [Gammaproteobacteria]	PP_0472	WP_003255463.1 MULTISPECIES: 50S ribosomal protein L30 [Gammaproteobacteria]	PP_0966	WP_010952156.1 MULTISPECIES: histidinol dehydrogenase [Pseudomonas]	PP_1074	WP_010952246.1 MULTISPECIES: DNA-binding transcriptional repressor GlpR [Pseudomonas]
PP_0469	WP_003255469.1 MULTISPECIES: 50S ribosomal protein L6 [Pseudomonas]	PP_0473	WP_003255461.1 MULTISPECIES: 50S ribosomal protein L15 [Bacteria]	PP_0967	WP_010952157.1 MULTISPECIES: histidinol-phosphate transaminase [Pseudomonas]	PP_1075	WP_010952247.1 MULTISPECIES: glycerol kinase GlpK [Pseudomonas]
PP_0470	WP_003255467.1 MULTISPECIES: 50S ribosomal protein L18 [Gammaproteobacteria]	PP_0476	WP_003255457.1 MULTISPECIES: 30S ribosomal protein S13 [Gammaproteobacteria]	PP_0977	WP_010952166.1 MULTISPECIES: valine--tRNA ligase [Pseudomonas]	PP_1077	WP_003254957.1 MULTISPECIES: Cys-tRNA(Pro) deacylase [Pseudomonas]
PP_0471	WP_003255465.1 MULTISPECIES: 30S ribosomal protein S5 [Bacteria]	PP_0477	WP_003255454.1 MULTISPECIES: 30S ribosomal protein S11 [Bacteria]	PP_0980	WP_010952169.1 MULTISPECIES: leucyl aminopeptidase [Pseudomonas]	PP_1081	WP_010952251.1 MULTISPECIES: Grx4 family monothiol glutaredoxin [Pseudomonas]
PP_0472	WP_003255463.1 MULTISPECIES: 50S ribosomal protein L30 [Gammaproteobacteria]	PP_0478	WP_003255453.1 MULTISPECIES: 30S ribosomal protein S4 [Pseudomonas]	PP_0982	WP_004575655.1 MULTISPECIES: LPS export ABC transporter permease LptF [Pseudomonas]	PP_1082	WP_003254948.1 MULTISPECIES: bacterioferritin [Pseudomonas]
PP_0473	WP_003255461.1 MULTISPECIES: 50S ribosomal protein L15 [Bacteria]	PP_0479	WP_003255452.1 MULTISPECIES: DNA-directed RNA polymerase subunit alpha [Bacteria]	PP_0986	WP_010952173.1 MULTISPECIES: glycine cleavage system aminomethyltransferase GcvT [Pseudomonas]	PP_1084	WP_003254945.1 MULTISPECIES: peroxiredoxin [Gammaproteobacteria]
PP_0476	WP_003255457.1 MULTISPECIES: 30S ribosomal protein S13 [Gammaproteobacteria]	PP_0480	WP_003255451.1 MULTISPECIES: 50S ribosomal protein L17 [Bacteria]	PP_0999	WP_010952184.1 MULTISPECIES: carbamate kinase [Pseudomonas]	PP_1086	WP_010952253.1 MULTISPECIES: dihydroorotase [Pseudomonas]
PP_0477	WP_003255454.1 MULTISPECIES: 30S ribosomal protein S11 [Bacteria]	PP_0481	WP_010951777.1 MULTISPECIES: catalase [Pseudomonas]	PP_1000	WP_010952185.1 MULTISPECIES: ornithine carbamoyltransferase [Pseudomonas]	PP_1088	WP_003254941.1 MULTISPECIES: argininosuccinate synthase [Pseudomonas]
PP_0478	WP_003255453.1 MULTISPECIES: 30S ribosomal protein S4 [Pseudomonas]	PP_0488	WP_010951782.1 MULTISPECIES: SDR family NAD(P)-dependent oxidoreductase [Pseudomonas]	PP_1001	WP_010952186.1 MULTISPECIES: arginine deiminase [Pseudomonas]	PP_1097	WP_010952262.1 MULTISPECIES: methionine--tRNA ligase [Pseudomonas]
PP_0479	WP_003255452.1 MULTISPECIES: DNA-directed RNA polymerase subunit alpha [Bacteria]	PP_0504	WP_010951793.1 MULTISPECIES: outer membrane beta-barrel protein [Pseudomonas]	PP_1009	WP_010952192.1 MULTISPECIES: type I glyceraldehyde-3-phosphate dehydrogenase [Pseudomonas]	PP_1098	WP_010952263.1 MULTISPECIES: iron-sulfur cluster carrier protein ApbC [Pseudomonas]
PP_0480	WP_003255451.1 MULTISPECIES: 50S ribosomal protein L17 [Bacteria]	PP_0506	WP_010951795.1 MULTISPECIES: ABC transporter permease [Pseudomonas]	PP_1010	WP_003255057.1 MULTISPECIES: phosphogluconate dehydratase [Pseudomonas]	PP_1099	WP_003254922.1 MULTISPECIES: cold-shock protein [Gammaproteobacteria]
PP_0481	WP_010951777.1 MULTISPECIES: catalase [Pseudomonas]	PP_0507	WP_010951796.1 MULTISPECIES: ABC transporter ATP-binding protein [Pseudomonas]	PP_1014	WP_010952196.1 MULTISPECIES: AGE family epimerase/isomerase [Pseudomonas]	PP_1100	WP_003254920.1 MULTISPECIES: dCTP deaminase [Pseudomonas]
PP_0482	WP_003255449.1 MULTISPECIES: bacterioferritin [Pseudomonas]	PP_0508	WP_010951797.1 MULTISPECIES: DUF2796 domain-containing protein [Pseudomonas]	PP_1015	WP_010952197.1 MULTISPECIES: carbohydrate ABC transporter substrate-binding protein [Pseudomonas]	PP_1105	WP_010952268.1 MULTISPECIES: ATP-dependent DNA ligase [Pseudomonas]
PP_0488	WP_010951782.1 MULTISPECIES: SDR family NAD(P)-dependent oxidoreductase [Pseudomonas]	PP_0510	WP_010951799.1 MULTISPECIES: thioredoxin [Pseudomonas]	PP_1018	WP_003255047.1 MULTISPECIES: sn-glycerol-3-phosphate ABC transporter ATP-binding protein UgpC [Pseudomonas]	PP_1111	WP_010952274.1 MULTISPECIES: alanyl-tRNA editing protein [Pseudomonas]
PP_0504	WP_010951793.1 MULTISPECIES: outer membrane beta-barrel protein [Pseudomonas]	PP_0517	WP_003255395.1 MULTISPECIES: 6,7-dimethyl-8-ribityllumazine synthase [Gammaproteobacteria]	PP_1019	WP_010952199.1 MULTISPECIES: porin [Pseudomonas]	PP_1113	WP_010952276.1 MULTISPECIES: pyridoxal-phosphate dependent enzyme [Pseudomonas]
PP_0507	WP_010951796.1 MULTISPECIES: ABC transporter ATP-binding protein [Pseudomonas]	PP_0527	WP_010951809.1 MULTISPECIES: 1-deoxy-D-xylulose-5-phosphate synthase [Pseudomonas]	PP_1022	WP_010952201.1 MULTISPECIES: glucose-6-phosphate dehydrogenase [Pseudomonas]	PP_1121	WP_010952284.1 MULTISPECIES: OmpA family protein [Pseudomonas]
PP_0508	WP_010951797.1 MULTISPECIES: DUF2796 domain-containing protein [Pseudomonas]	PP_0528	WP_010951810.1 MULTISPECIES: (2E,6E)-farnesyl diphosphate synthase [Pseudomonas]	PP_1025	WP_010952204.1 MULTISPECIES: 2-isopropylmalate synthase [Pseudomonas]	PP_1127	WP_010952288.1 MULTISPECIES: EstA family serine hydrolase [Pseudomonas]
PP_0510	WP_010951799.1 MULTISPECIES: thioredoxin [Pseudomonas]	PP_0538	WP_003255365.1 MULTISPECIES: inorganic diphosphatase [Bacteria]	PP_1031	WP_003255025.1 MULTISPECIES: IMP dehydrogenase [Pseudomonas]	PP_1131	WP_009684613.1 MULTISPECIES: glycine zipper 2TM domain-containing protein [Pseudomonas]
PP_0517	WP_003255395.1 MULTISPECIES: 6,7-dimethyl-8-ribityllumazine synthase [Gammaproteobacteria]	PP_0541	WP_003255360.1 MULTISPECIES: GNAT family N-acetyltransferase [Pseudomonas]	PP_1032	WP_010952209.1 MULTISPECIES: glutamine-hydrolyzing GMP synthase [Pseudomonas]	PP_1141	WP_010952299.1 MULTISPECIES: branched-chain amino acid ABC transporter substrate-binding protein [Pseudomonas]
PP_0527	WP_010951809.1 MULTISPECIES: 1-deoxy-D-xylulose-5-phosphate synthase [Pseudomonas]	PP_0545	WP_010951822.1 MULTISPECIES: aldehyde dehydrogenase [Pseudomonas]	PP_1037	WP_010952214.1 MULTISPECIES: phosphoribosylformylglycinamidine synthase [Pseudomonas]	PP_1143	WP_010952301.1 MULTISPECIES: NAD(P)-dependent oxidoreductase [Pseudomonas]
PP_0528	WP_010951810.1 MULTISPECIES: (2E,6E)-farnesyl diphosphate synthase [Pseudomonas]	PP_0558	WP_003255333.1 MULTISPECIES: acetyl-CoA carboxylase biotin carboxylase subunit [Pseudomonas]	PP_1056	WP_010952231.1 MULTISPECIES: siderophore-interacting protein [Pseudomonas]	PP_1145	WP_010952303.1 MULTISPECIES: RNA polymerase-associated protein RapA [Pseudomonas]
PP_0538	WP_003255365.1 MULTISPECIES: inorganic diphosphatase [Bacteria]	PP_0559	WP_010951833.1 MULTISPECIES: acetyl-CoA carboxylase biotin carboxyl carrier protein [Pseudomonas]	PP_1057	WP_003254989.1 MULTISPECIES: helix-turn-helix transcriptional regulator [Pseudomonas]	PP_1152	WP_010952309.1 MULTISPECIES: HlyD family secretion protein [Pseudomonas]
PP_0541	WP_003255360.1 MULTISPECIES: GNAT family N-acetyltransferase [Pseudomonas]	PP_0567	WP_010951840.1 MULTISPECIES: arginine decarboxylase [Pseudomonas]	PP_1074	WP_010952246.1 MULTISPECIES: DNA-binding transcriptional repressor GlpR [Pseudomonas]	PP_1177	WP_003254823.1 MULTISPECIES: ribonucleotide-diphosphate reductase subunit beta [Pseudomonas]
PP_0545	WP_010951822.1 MULTISPECIES: aldehyde dehydrogenase [Pseudomonas]	PP_0574	WP_010951847.1 MULTISPECIES: response regulator transcription factor [Pseudomonas]	PP_1075	WP_010952247.1 MULTISPECIES: glycerol kinase GlpK [Pseudomonas]	PP_1179	WP_010952332.1 MULTISPECIES: ribonucleoside-diphosphate reductase subunit alpha [Pseudomonas]
PP_0558	WP_003255333.1 MULTISPECIES: acetyl-CoA carboxylase biotin carboxylase subunit [Pseudomonas]	PP_0592	WP_010951863.1 MULTISPECIES: SDR family oxidoreductase [Pseudomonas]	PP_1077	WP_003254957.1 MULTISPECIES: Cys-tRNA(Pro) deacylase [Pseudomonas]	PP_1185	WP_010952338.1 MULTISPECIES: porin family protein [Pseudomonas]
PP_0559	WP_010951833.1 MULTISPECIES: acetyl-CoA carboxylase biotin carboxyl carrier protein [Pseudomonas]	PP_0596	WP_010951866.1 MULTISPECIES: aspartate aminotransferase family protein [Pseudomonas]	PP_1081	WP_010952251.1 MULTISPECIES: Grx4 family monothiol glutaredoxin [Pseudomonas]	PP_1186	WP_010952339.1 MULTISPECIES: response regulator [Pseudomonas]
PP_0560	WP_010951834.1 MULTISPECIES: type II 3-dehydroquinate dehydratase [Pseudomonas]	PP_0597	WP_003255276.1 MULTISPECIES: CoA-acylating methylmalonate-semialdehyde dehydrogenase [Pseudomonas]	PP_1082	WP_003254948.1 MULTISPECIES: bacterioferritin [Pseudomonas]	PP_1205	WP_010952358.1 MULTISPECIES: proline--tRNA ligase [Pseudomonas]
PP_0567	WP_010951840.1 MULTISPECIES: arginine decarboxylase [Pseudomonas]	PP_0600	WP_003247625.1 MULTISPECIES: 30S ribosomal protein S20 [Bacteria]	PP_1084	WP_003254945.1 MULTISPECIES: peroxiredoxin [Gammaproteobacteria]	PP_1206	WP_010952359.1 MULTISPECIES: OprD family porin [Pseudomonas]
PP_0570	WP_010951843.1 MULTISPECIES: alpha-2-macroglobulin family protein [Pseudomonas]	PP_0603	WP_010951869.1 MULTISPECIES: isoleucine--tRNA ligase [Pseudomonas]	PP_1086	WP_010952253.1 MULTISPECIES: dihydroorotase [Pseudomonas]	PP_1207	WP_010952360.1 MULTISPECIES: HIT domain-containing protein [Pseudomonas]
PP_0574	WP_010951847.1 MULTISPECIES: response regulator transcription factor [Pseudomonas]	PP_0605	WP_010951871.1 MULTISPECIES: FKBP-type peptidyl-prolyl cis-trans isomerase [Pseudomonas]	PP_1088	WP_003254941.1 MULTISPECIES: argininosuccinate synthase [Pseudomonas]	PP_1210	WP_010952363.1 MULTISPECIES: DNA starvation/stationary phase protection protein [Pseudomonas]
PP_0584	WP_010951857.1 MULTISPECIES: methyl-accepting chemotaxis protein [Pseudomonas]	PP_0606	WP_010951872.1 MULTISPECIES: 4-hydroxy-3-methylbut-2-enyl diphosphate reductase [Pseudomonas]	PP_1097	WP_010952262.1 MULTISPECIES: methionine--tRNA ligase [Pseudomonas]	PP_1213	WP_004575741.1 MULTISPECIES: aspartate--tRNA ligase [Pseudomonas]
PP_0592	WP_010951863.1 MULTISPECIES: SDR family oxidoreductase [Pseudomonas]	PP_0614	WP_010951880.1 MULTISPECIES: Zn-dependent hydrolase [Pseudomonas]	PP_1098	WP_010952263.1 MULTISPECIES: iron-sulfur cluster carrier protein ApbC [Pseudomonas]	PP_1219	WP_010952367.1 MULTISPECIES: protein TolQ [Pseudomonas]
PP_0596	WP_010951866.1 MULTISPECIES: aspartate aminotransferase family protein [Pseudomonas]	PP_0625	WP_010951887.1 MULTISPECIES: ATP-dependent chaperone ClpB [Pseudomonas]	PP_1099	WP_003254922.1 MULTISPECIES: cold-shock protein [Gammaproteobacteria]	PP_1223	WP_003254755.1 MULTISPECIES: peptidoglycan-associated lipoprotein Pal [Gammaproteobacteria]
PP_0597	WP_003255276.1 MULTISPECIES: CoA-acylating methylmalonate-semialdehyde dehydrogenase [Pseudomonas]	PP_0671	WP_003247505.1 MULTISPECIES: serine hydroxymethyltransferase [Pseudomonas]	PP_1100	WP_003254920.1 MULTISPECIES: dCTP deaminase [Pseudomonas]	PP_1224	WP_003254754.1 MULTISPECIES: tol-pal system protein YbgF [Pseudomonas]
PP_0600	WP_003247625.1 MULTISPECIES: 30S ribosomal protein S20 [Bacteria]	PP_0674	WP_010951931.1 MULTISPECIES: energy-dependent translational throttle protein EttA [Pseudomonas]	PP_1105	WP_010952268.1 MULTISPECIES: ATP-dependent DNA ligase [Pseudomonas]	PP_1230	WP_010952373.1 MULTISPECIES: YdgA family protein [Pseudomonas]
PP_0603	WP_010951869.1 MULTISPECIES: isoleucine--tRNA ligase [Pseudomonas]	PP_0680	WP_004575710.1 MULTISPECIES: ATP-binding protein [Pseudomonas]	PP_1111	WP_010952274.1 MULTISPECIES: alanyl-tRNA editing protein [Pseudomonas]	PP_1237	WP_003254739.1 MULTISPECIES: 4-hydroxy-tetrahydrodipicolinate synthase [Pseudomonas]
PP_0605	WP_010951871.1 MULTISPECIES: FKBP-type peptidyl-prolyl cis-trans isomerase [Pseudomonas]	PP_0684	WP_003247482.1 MULTISPECIES: FKBP-type peptidyl-prolyl cis-trans isomerase [Pseudomonas]	PP_1113	WP_010952276.1 MULTISPECIES: pyridoxal-phosphate dependent enzyme [Pseudomonas]	PP_1238	WP_010952376.1 MULTISPECIES: outer membrane protein assembly factor BamC [Pseudomonas]
PP_0614	WP_010951880.1 MULTISPECIES: Zn-dependent hydrolase [Pseudomonas]	PP_0687	WP_010951940.1 MULTISPECIES: polyprenyl synthetase family protein [Pseudomonas]	PP_1121	WP_010952284.1 MULTISPECIES: OmpA family protein [Pseudomonas]	PP_1240	WP_003254733.1 MULTISPECIES: phosphoribosylaminoimidazolesuccinocarboxamide synthase [Pseudomonas]
PP_0625	WP_010951887.1 MULTISPECIES: ATP-dependent chaperone ClpB [Pseudomonas]	PP_0688	WP_003247466.1 MULTISPECIES: 50S ribosomal protein L21 [Gammaproteobacteria]	PP_1127	WP_010952288.1 MULTISPECIES: EstA family serine hydrolase [Pseudomonas]	PP_1246	WP_010952383.1 MULTISPECIES: hypothetical protein [Pseudomonas]
PP_0671	WP_003247505.1 MULTISPECIES: serine hydroxymethyltransferase [Pseudomonas]	PP_0689	WP_003247464.1 MULTISPECIES: 50S ribosomal protein L27 [Gammaproteobacteria]	PP_1131	WP_009684613.1 MULTISPECIES: glycine zipper 2TM domain-containing protein [Pseudomonas]	PP_1291	WP_003251772.1 MULTISPECIES: PhoH family protein [Pseudomonas]
PP_0674	WP_010951931.1 MULTISPECIES: energy-dependent translational throttle protein EttA [Pseudomonas]	PP_0690	WP_003247460.1 MULTISPECIES: Obg family GTPase CgtA [Pseudomonas]	PP_1141	WP_010952299.1 MULTISPECIES: branched-chain amino acid ABC transporter substrate-binding protein [Pseudomonas]	PP_1303	WP_003251799.1 MULTISPECIES: sulfate adenylyltransferase subunit CysD [Pseudomonas]
PP_0680	WP_004575710.1 MULTISPECIES: ATP-binding protein [Pseudomonas]	PP_0691	WP_003247458.1 MULTISPECIES: glutamate 5-kinase [Pseudomonas]	PP_1145	WP_010952303.1 MULTISPECIES: RNA polymerase-associated protein RapA [Pseudomonas]	PP_1304	WP_003251801.1 MULTISPECIES: sulfate adenylyltransferase subunit CysN [Pseudomonas]
PP_0684	WP_003247482.1 MULTISPECIES: FKBP-type peptidyl-prolyl cis-trans isomerase [Pseudomonas]	PP_0693	WP_010951942.1 MULTISPECIES: chromosome segregation ATPase [Pseudomonas]	PP_1152	WP_010952309.1 MULTISPECIES: HlyD family secretion protein [Pseudomonas]	PP_1311	WP_010952434.1 MULTISPECIES: tryptophan--tRNA ligase [Pseudomonas]
PP_0686	WP_010951939.1 MULTISPECIES: alkylphosphonate utilization protein [Pseudomonas]	PP_0721	WP_049586382.1 MULTISPECIES: 50S ribosomal protein L25/general stress protein Ctc [Pseudomonas]	PP_1177	WP_003254823.1 MULTISPECIES: ribonucleotide-diphosphate reductase subunit beta [Pseudomonas]	PP_1315	WP_003251819.1 MULTISPECIES: 50S ribosomal protein L13 [Gammaproteobacteria]
PP_0687	WP_010951940.1 MULTISPECIES: polyprenyl synthetase family protein [Pseudomonas]	PP_0722	WP_003247410.1 MULTISPECIES: ribose-phosphate pyrophosphokinase [Bacteria]	PP_1179	WP_010952332.1 MULTISPECIES: ribonucleoside-diphosphate reductase subunit alpha [Pseudomonas]	PP_1316	WP_003251821.1 MULTISPECIES: 30S ribosomal protein S9 [Pseudomonas]
PP_0688	WP_003247466.1 MULTISPECIES: 50S ribosomal protein L21 [Gammaproteobacteria]	PP_0733	WP_010951978.1 MULTISPECIES: peptide chain release factor 1 [Pseudomonas]	PP_1185	WP_010952338.1 MULTISPECIES: porin family protein [Pseudomonas]	PP_1317	WP_003251823.1 MULTISPECIES: ubiquinol-cytochrome c reductase iron-sulfur subunit [Pseudomonas]
PP_0689	WP_003247464.1 MULTISPECIES: 50S ribosomal protein L27 [Gammaproteobacteria]	PP_0751	WP_010951993.1 MULTISPECIES: malate dehydrogenase (quinone) [Pseudomonas]	PP_1186	WP_010952339.1 MULTISPECIES: response regulator [Pseudomonas]	PP_1319	WP_010952439.1 MULTISPECIES: cytochrome c1 [Pseudomonas]
PP_0690	WP_003247460.1 MULTISPECIES: Obg family GTPase CgtA [Pseudomonas]	PP_0753	WP_010951995.1 MULTISPECIES: lipoprotein [Pseudomonas]	PP_1205	WP_010952358.1 MULTISPECIES: proline--tRNA ligase [Pseudomonas]	PP_1322	WP_010952442.1 MULTISPECIES: BON domain-containing protein [Pseudomonas]
PP_0691	WP_003247458.1 MULTISPECIES: glutamate 5-kinase [Pseudomonas]	PP_0762	WP_010952003.1 MULTISPECIES: 2-hydroxyacid dehydrogenase [Pseudomonas]	PP_1206	WP_010952359.1 MULTISPECIES: OprD family porin [Pseudomonas]	PP_1325	WP_010952444.1 MULTISPECIES: penicillin-binding protein activator [Pseudomonas]
PP_0693	WP_010951942.1 MULTISPECIES: chromosome segregation ATPase [Pseudomonas]	PP_0763	WP_010952004.1 MULTISPECIES: fatty acid--CoA ligase [Pseudomonas]	PP_1207	WP_010952360.1 MULTISPECIES: HIT domain-containing protein [Pseudomonas]	PP_1341	WP_003251867.1 MULTISPECIES: cell division protein FtsA [Pseudomonas]
PP_0719	WP_003247414.1 MULTISPECIES: redox-regulated ATPase YchF [Pseudomonas]	PP_0765	WP_010952006.1 MULTISPECIES: DUF1302 domain-containing protein [Pseudomonas]	PP_1210	WP_010952363.1 MULTISPECIES: DNA starvation/stationary phase protection protein [Pseudomonas]	PP_1342	WP_003251871.1 MULTISPECIES: cell division protein FtsZ [Bacteria]
PP_0721	WP_049586382.1 MULTISPECIES: 50S ribosomal protein L25/general stress protein Ctc [Pseudomonas]	PP_0766	WP_010952007.1 MULTISPECIES: DUF1329 domain-containing protein [Pseudomonas]	PP_1213	WP_004575741.1 MULTISPECIES: aspartate--tRNA ligase [Pseudomonas]	PP_1343	WP_003251873.1 MULTISPECIES: UDP-3-O-acyl-N-acetylglucosamine deacetylase [Pseudomonas]
PP_0722	WP_003247410.1 MULTISPECIES: ribose-phosphate pyrophosphokinase [Bacteria]	PP_0776	WP_003247325.1 MULTISPECIES: peptidylprolyl isomerase [Pseudomonas]	PP_1219	WP_010952367.1 MULTISPECIES: protein TolQ [Pseudomonas]	PP_1345	WP_010952460.1 MULTISPECIES: preprotein translocase subunit SecA [Pseudomonas]
PP_0725	WP_010951970.1 MULTISPECIES: tetratricopeptide repeat protein [Pseudomonas]	PP_0786	WP_003247318.1 MULTISPECIES: thioredoxin-disulfide reductase [Pseudomonas]	PP_1223	WP_003254755.1 MULTISPECIES: peptidoglycan-associated lipoprotein Pal [Gammaproteobacteria]	PP_1346	WP_010952461.1 MULTISPECIES: bifunctional glutamate N-acetyltransferase/amino-acid acetyltransferase ArgJ [Pseudomonas]
PP_0733	WP_010951978.1 MULTISPECIES: peptide chain release factor 1 [Pseudomonas]	PP_0787	WP_010952023.1 MULTISPECIES: carboxylating nicotinate-nucleotide diphosphorylase [Pseudomonas]	PP_1224	WP_003254754.1 MULTISPECIES: tol-pal system protein YbgF [Pseudomonas]	PP_1348	WP_010952463.1 MULTISPECIES: Nudix family hydrolase [Pseudomonas]
PP_0751	WP_010951993.1 MULTISPECIES: malate dehydrogenase (quinone) [Pseudomonas]	PP_0799	WP_010952035.1 MULTISPECIES: OprD family porin [Pseudomonas]	PP_1230	WP_010952373.1 MULTISPECIES: YdgA family protein [Pseudomonas]	PP_1352	WP_003251890.1 MULTISPECIES: YajQ family cyclic di-GMP-binding protein [Pseudomonas]
PP_0753	WP_010951995.1 MULTISPECIES: lipoprotein [Pseudomonas]	PP_0806	WP_010952042.1 MULTISPECIES: BapA prefix-like domain-containing protein [Pseudomonas]	PP_1237	WP_003254739.1 MULTISPECIES: 4-hydroxy-tetrahydrodipicolinate synthase [Pseudomonas]	PP_1360	WP_003251905.1 MULTISPECIES: co-chaperone GroES [Pseudomonas]
PP_0762	WP_010952003.1 MULTISPECIES: 2-hydroxyacid dehydrogenase [Pseudomonas]	PP_0812	WP_003248605.1 MULTISPECIES: ubiquinol oxidase subunit II [Pseudomonas]	PP_1238	WP_010952376.1 MULTISPECIES: outer membrane protein assembly factor BamC [Pseudomonas]	PP_1361	WP_010952474.1 MULTISPECIES: chaperonin GroEL [Pseudomonas]
PP_0763	WP_010952004.1 MULTISPECIES: fatty acid--CoA ligase [Pseudomonas]	PP_0813	WP_010952047.1 MULTISPECIES: cytochrome o ubiquinol oxidase subunit I [Pseudomonas]	PP_1240	WP_003254733.1 MULTISPECIES: phosphoribosylaminoimidazolesuccinocarboxamide synthase [Pseudomonas]	PP_1362	WP_003251912.1 MULTISPECIES: pyruvate kinase [Pseudomonas]
PP_0765	WP_010952006.1 MULTISPECIES: DUF1302 domain-containing protein [Pseudomonas]	PP_0817	WP_010952049.1 MULTISPECIES: alanine transaminase [Pseudomonas]	PP_1246	WP_010952383.1 MULTISPECIES: hypothetical protein [Pseudomonas]	PP_1366	WP_010952478.1 MULTISPECIES: DNA binding protein [Pseudomonas]
PP_0766	WP_010952007.1 MULTISPECIES: DUF1329 domain-containing protein [Pseudomonas]	PP_0824	WP_010952054.1 MULTISPECIES: putative selenate ABC transporter substrate-binding protein [Pseudomonas]	PP_1291	WP_003251772.1 MULTISPECIES: PhoH family protein [Pseudomonas]	PP_1372	WP_010952483.1 MULTISPECIES: DUF853 family protein [Pseudomonas]
PP_0776	WP_003247325.1 MULTISPECIES: peptidylprolyl isomerase [Pseudomonas]	PP_0832	WP_010952060.1 MULTISPECIES: tRNA preQ1(34) S-adenosylmethionine ribosyltransferase-isomerase QueA [Pseudomonas]	PP_1304	WP_003251801.1 MULTISPECIES: sulfate adenylyltransferase subunit CysN [Pseudomonas]	PP_1379	WP_010952487.1 MULTISPECIES: 3-carboxy-cis,cis-muconate cycloisomerase [Gammaproteobacteria]
PP_0786	WP_003247318.1 MULTISPECIES: thioredoxin-disulfide reductase [Pseudomonas]	PP_0834	WP_003248556.1 MULTISPECIES: preprotein translocase subunit YajC [Pseudomonas]	PP_1309	WP_010952432.1 MULTISPECIES: DUF1043 family protein [Pseudomonas]	PP_1380	WP_010952488.1 MULTISPECIES: 3-oxoadipate enol-lactonase [Gammaproteobacteria]
PP_0787	WP_010952023.1 MULTISPECIES: carboxylating nicotinate-nucleotide diphosphorylase [Pseudomonas]	PP_0835	WP_010952061.1 MULTISPECIES: protein translocase subunit SecD [Pseudomonas]	PP_1311	WP_010952434.1 MULTISPECIES: tryptophan--tRNA ligase [Pseudomonas]	PP_1381	WP_010952489.1 MULTISPECIES: 4-carboxymuconolactone decarboxylase [Gammaproteobacteria]
PP_0792	WP_010952028.1 MULTISPECIES: catabolite repressor/activator [Pseudomonas]	PP_0838	WP_003248548.1 MULTISPECIES: inositol monophosphatase [Pseudomonas]	PP_1312	WP_010952435.1 MULTISPECIES: cell division protein ZapE [Pseudomonas]	PP_1389	WP_003251963.1 MULTISPECIES: oxaloacetate decarboxylase [Pseudomonas]
PP_0799	WP_010952035.1 MULTISPECIES: OprD family porin [Pseudomonas]	PP_0842	WP_003248541.1 MULTISPECIES: IscS subfamily cysteine desulfurase [Pseudomonas]	PP_1314	WP_010952437.1 MULTISPECIES: NADP(H)-dependent aldo-keto reductase [Pseudomonas]	PP_1397	WP_010952505.1 MULTISPECIES: hypothetical protein [Pseudomonas]
PP_0806	WP_010952042.1 MULTISPECIES: BapA prefix-like domain-containing protein [Pseudomonas]	PP_0843	WP_003248539.1 MULTISPECIES: Fe-S cluster assembly scaffold IscU [Gammaproteobacteria]	PP_1315	WP_003251819.1 MULTISPECIES: 50S ribosomal protein L13 [Gammaproteobacteria]	PP_1436	WP_010952538.1 MULTISPECIES: pyridoxine 5'-phosphate synthase [Pseudomonas]
PP_0812	WP_003248605.1 MULTISPECIES: ubiquinol oxidase subunit II [Pseudomonas]	PP_0844	WP_003248536.1 MULTISPECIES: iron-sulfur cluster assembly protein IscA [Gammaproteobacteria]	PP_1316	WP_003251821.1 MULTISPECIES: 30S ribosomal protein S9 [Pseudomonas]	PP_1443	WP_010952543.1 MULTISPECIES: endopeptidase La [Pseudomonas]
PP_0813	WP_010952047.1 MULTISPECIES: cytochrome o ubiquinol oxidase subunit I [Pseudomonas]	PP_0846	WP_010952066.1 MULTISPECIES: Fe-S protein assembly chaperone HscA [Pseudomonas]	PP_1317	WP_003251823.1 MULTISPECIES: ubiquinol-cytochrome c reductase iron-sulfur subunit [Pseudomonas]	PP_1444	WP_010952544.1 MULTISPECIES: glucose/quinate/shikimate family membrane-bound PQQ-dependent dehydrogenase [Pseudomonas]
PP_0817	WP_010952049.1 MULTISPECIES: alanine transaminase [Pseudomonas]	PP_0849	WP_003248526.1 MULTISPECIES: nucleoside-diphosphate kinase [Pseudomonas]	PP_1319	WP_010952439.1 MULTISPECIES: cytochrome c1 [Pseudomonas]	PP_1446	WP_010952546.1 MULTISPECIES: TonB-dependent receptor [Pseudomonas]
PP_0824	WP_010952054.1 MULTISPECIES: putative selenate ABC transporter substrate-binding protein [Pseudomonas]	PP_0852	WP_010952069.1 MULTISPECIES: helix-turn-helix domain-containing protein [Pseudomonas]	PP_1322	WP_010952442.1 MULTISPECIES: BON domain-containing protein [Pseudomonas]	PP_1457	WP_010952557.1 MULTISPECIES: formate-dependent phosphoribosylglycinamide formyltransferase [Pseudomonas]
PP_0834	WP_003248556.1 MULTISPECIES: preprotein translocase subunit YajC [Pseudomonas]	PP_0853	WP_010952070.1 MULTISPECIES: flavodoxin-dependent (E)-4-hydroxy-3-methylbut-2-enyl-diphosphate synthase [Pseudomonas]	PP_1325	WP_010952444.1 MULTISPECIES: penicillin-binding protein activator [Pseudomonas]	PP_1461	WP_003252139.1 MULTISPECIES: signal recognition particle protein [Pseudomonas]
PP_0835	WP_010952061.1 MULTISPECIES: protein translocase subunit SecD [Pseudomonas]	PP_0854	WP_003248516.1 MULTISPECIES: histidine--tRNA ligase [Pseudomonas]	PP_1339	WP_010952456.1 MULTISPECIES: D-alanine--D-alanine ligase [Pseudomonas]	PP_1462	WP_003252142.1 MULTISPECIES: 30S ribosomal protein S16 [Gammaproteobacteria]
PP_0838	WP_003248548.1 MULTISPECIES: inositol monophosphatase [Pseudomonas]	PP_0855	WP_003248514.1 MULTISPECIES: tetratricopeptide repeat protein [Pseudomonas]	PP_1341	WP_003251867.1 MULTISPECIES: cell division protein FtsA [Pseudomonas]	PP_1465	WP_003252148.1 MULTISPECIES: 50S ribosomal protein L19 [Gammaproteobacteria]
PP_0842	WP_003248541.1 MULTISPECIES: IscS subfamily cysteine desulfurase [Pseudomonas]	PP_0856	WP_004576298.1 MULTISPECIES: outer membrane protein assembly factor BamB [Pseudomonas]	PP_1342	WP_003251871.1 MULTISPECIES: cell division protein FtsZ [Bacteria]	PP_1470	WP_003252157.1 MULTISPECIES: homoserine dehydrogenase [Pseudomonas]
PP_0843	WP_003248539.1 MULTISPECIES: Fe-S cluster assembly scaffold IscU [Gammaproteobacteria]	PP_0857	WP_010952071.1 MULTISPECIES: ribosome biogenesis GTPase Der [Pseudomonas]	PP_1343	WP_003251873.1 MULTISPECIES: UDP-3-O-acyl-N-acetylglucosamine deacetylase [Pseudomonas]	PP_1471	WP_010952565.1 MULTISPECIES: threonine synthase [Gammaproteobacteria]
PP_0846	WP_010952066.1 MULTISPECIES: Fe-S protein assembly chaperone HscA [Pseudomonas]	PP_0864	WP_003248498.1 MULTISPECIES: type III PLP-dependent enzyme [Pseudomonas]	PP_1345	WP_010952460.1 MULTISPECIES: preprotein translocase subunit SecA [Pseudomonas]	PP_1476	WP_003252169.1 MULTISPECIES: YaeQ family protein [Pseudomonas]
PP_0848	WP_003248529.1 MULTISPECIES: Fe-S cluster assembly protein IscX [Bacteria]	PP_0886	WP_003255248.1 MULTISPECIES: SIMPL domain-containing protein [Pseudomonas]	PP_1346	WP_010952461.1 MULTISPECIES: bifunctional glutamate N-acetyltransferase/amino-acid acetyltransferase ArgJ [Pseudomonas]	PP_1478	WP_010952571.1 MULTISPECIES: NADH:flavin oxidoreductase/NADH oxidase [Pseudomonas]
PP_0849	WP_003248526.1 MULTISPECIES: nucleoside-diphosphate kinase [Pseudomonas]	PP_0897	WP_003255232.1 MULTISPECIES: fumarate hydratase [Pseudomonas]	PP_1347	WP_010952462.1 MULTISPECIES: glutathione S-transferase family protein [Pseudomonas]	PP_1481	WP_010952574.1 MULTISPECIES: gamma-aminobutyraldehyde dehydrogenase [Pseudomonas]
PP_0853	WP_010952070.1 MULTISPECIES: flavodoxin-dependent (E)-4-hydroxy-3-methylbut-2-enyl-diphosphate synthase [Pseudomonas]	PP_0909	WP_010952113.1 MULTISPECIES: hypothetical protein [Pseudomonas]	PP_1348	WP_010952463.1 MULTISPECIES: Nudix family hydrolase [Pseudomonas]	PP_1488	WP_010952581.1 MULTISPECIES: methyl-accepting chemotaxis protein [Pseudomonas]
PP_0854	WP_003248516.1 MULTISPECIES: histidine--tRNA ligase [Pseudomonas]	PP_0913	WP_010952117.1 MULTISPECIES: peptidase [Pseudomonas]	PP_1352	WP_003251890.1 MULTISPECIES: YajQ family cyclic di-GMP-binding protein [Pseudomonas]	PP_1496	WP_010952588.1 MULTISPECIES: lysine--tRNA ligase [Pseudomonas]
PP_0855	WP_003248514.1 MULTISPECIES: tetratricopeptide repeat protein [Pseudomonas]	PP_0915	WP_003255187.1 MULTISPECIES: superoxide dismutase [Fe] [Pseudomonas]	PP_1360	WP_003251905.1 MULTISPECIES: co-chaperone GroES [Pseudomonas]	PP_1505	WP_010952597.1 MULTISPECIES: phosphoenolpyruvate carboxylase [Pseudomonas]
PP_0856	WP_004576298.1 MULTISPECIES: outer membrane protein assembly factor BamB [Pseudomonas]	PP_0930	WP_010952130.1 MULTISPECIES: Asp-tRNA(Asn)/Glu-tRNA(Gln) amidotransferase subunit GatB [Pseudomonas]	PP_1361	WP_010952474.1 MULTISPECIES: chaperonin GroEL [Pseudomonas]	PP_1506	WP_004575467.1 MULTISPECIES: adenylate kinase [Pseudomonas]
PP_0857	WP_010952071.1 MULTISPECIES: ribosome biogenesis GTPase Der [Pseudomonas]	PP_0931	WP_010952131.1 MULTISPECIES: Asp-tRNA(Asn)/Glu-tRNA(Gln) amidotransferase subunit GatA [Pseudomonas]	PP_1362	WP_003251912.1 MULTISPECIES: pyruvate kinase [Pseudomonas]	PP_1518	WP_010952609.1 MULTISPECIES: DUF4197 domain-containing protein [Pseudomonas]
PP_0864	WP_003248498.1 MULTISPECIES: type III PLP-dependent enzyme [Pseudomonas]	PP_0932	WP_003255165.1 MULTISPECIES: Asp-tRNA(Asn)/Glu-tRNA(Gln) amidotransferase subunit GatC [Bacteria]	PP_1366	WP_010952478.1 MULTISPECIES: DNA binding protein [Pseudomonas]	PP_1588	WP_010952672.1 MULTISPECIES: succinyldiaminopimelate transaminase [Pseudomonas]
PP_0885	WP_010952093.1 MULTISPECIES: ABC transporter substrate-binding protein [Pseudomonas]	PP_0940	WP_010952138.1 MULTISPECIES: metalloprotease TldD [Pseudomonas]	PP_1372	WP_010952483.1 MULTISPECIES: DUF853 family protein [Pseudomonas]	PP_1591	WP_003252287.1 MULTISPECIES: 30S ribosomal protein S2 [Pseudomonas]
PP_0886	WP_003255248.1 MULTISPECIES: SIMPL domain-containing protein [Pseudomonas]	PP_0951	WP_003255135.1 MULTISPECIES: ribosome-associated translation inhibitor RaiA [Gammaproteobacteria]	PP_1373	WP_003251935.1 MULTISPECIES: inorganic phosphate transporter [Pseudomonas]	PP_1592	WP_010952674.1 MULTISPECIES: elongation factor Ts [Pseudomonas]
PP_0888	WP_003255244.1 MULTISPECIES: response regulator transcription factor [Pseudomonas]	PP_0953	WP_010952146.1 MULTISPECIES: LPS export ABC transporter ATP-binding protein [Pseudomonas]	PP_1379	WP_010952487.1 MULTISPECIES: 3-carboxy-cis,cis-muconate cycloisomerase [Gammaproteobacteria]	PP_1593	WP_003252294.1 MULTISPECIES: UMP kinase [Gammaproteobacteria]
PP_0897	WP_003255232.1 MULTISPECIES: fumarate hydratase [Pseudomonas]	PP_0954	WP_003255131.1 MULTISPECIES: lipopolysaccharide transport periplasmic protein LptA [Pseudomonas]	PP_1380	WP_010952488.1 MULTISPECIES: 3-oxoadipate enol-lactonase [Gammaproteobacteria]	PP_1594	WP_003252296.1 MULTISPECIES: ribosome recycling factor [Pseudomonas]
PP_0909	WP_010952113.1 MULTISPECIES: hypothetical protein [Pseudomonas]	PP_0956	WP_010952148.1 MULTISPECIES: HAD family hydrolase [Pseudomonas]	PP_1389	WP_003251963.1 MULTISPECIES: oxaloacetate decarboxylase [Pseudomonas]	PP_1599	WP_010952679.1 MULTISPECIES: outer membrane protein assembly factor BamA [Pseudomonas]
PP_0913	WP_010952117.1 MULTISPECIES: peptidase [Pseudomonas]	PP_0960	WP_010952152.1 MULTISPECIES: outer membrane lipid asymmetry maintenance protein MlaD [Pseudomonas]	PP_1397	WP_010952505.1 MULTISPECIES: hypothetical protein [Pseudomonas]	PP_1600	WP_003252311.1 MULTISPECIES: OmpH family outer membrane protein [Pseudomonas]
PP_0915	WP_003255187.1 MULTISPECIES: superoxide dismutase [Fe] [Pseudomonas]	PP_0961	WP_010952153.1 MULTISPECIES: ABC transporter substrate-binding protein [Pseudomonas]	PP_1423	WP_010952530.1 MULTISPECIES: folate-binding protein YgfZ [Pseudomonas]	PP_1601	WP_003252312.1 MULTISPECIES: UDP-3-O-(3-hydroxymyristoyl)glucosamine N-acyltransferase [Pseudomonas]
PP_0920	WP_010952123.1 MULTISPECIES: alkene reductase [Pseudomonas]	PP_0964	WP_003255119.1 MULTISPECIES: UDP-N-acetylglucosamine 1-carboxyvinyltransferase [Pseudomonas]	PP_1429	WP_010952533.1 MULTISPECIES: MucB/RseB C-terminal domain-containing protein [Pseudomonas]	PP_1602	WP_003252314.1 MULTISPECIES: 3-hydroxyacyl-ACP dehydratase FabZ [Pseudomonas]
PP_0930	WP_010952130.1 MULTISPECIES: Asp-tRNA(Asn)/Glu-tRNA(Gln) amidotransferase subunit GatB [Pseudomonas]	PP_0966	WP_010952156.1 MULTISPECIES: histidinol dehydrogenase [Pseudomonas]	PP_1436	WP_010952538.1 MULTISPECIES: pyridoxine 5'-phosphate synthase [Pseudomonas]	PP_1603	WP_010952681.1 MULTISPECIES: acyl-ACP--UDP-N-acetylglucosamine O-acyltransferase [Pseudomonas]
PP_0931	WP_010952131.1 MULTISPECIES: Asp-tRNA(Asn)/Glu-tRNA(Gln) amidotransferase subunit GatA [Pseudomonas]	PP_0967	WP_010952157.1 MULTISPECIES: histidinol-phosphate transaminase [Pseudomonas]	PP_1443	WP_010952543.1 MULTISPECIES: endopeptidase La [Pseudomonas]	PP_1607	WP_003252323.1 MULTISPECIES: acetyl-CoA carboxylase carboxyltransferase subunit alpha [Pseudomonas]
PP_0932	WP_003255165.1 MULTISPECIES: Asp-tRNA(Asn)/Glu-tRNA(Gln) amidotransferase subunit GatC [Bacteria]	PP_0977	WP_010952166.1 MULTISPECIES: valine--tRNA ligase [Pseudomonas]	PP_1444	WP_010952544.1 MULTISPECIES: glucose/quinate/shikimate family membrane-bound PQQ-dependent dehydrogenase [Pseudomonas]	PP_1610	WP_003252329.1 MULTISPECIES: CTP synthase [Pseudomonas]
PP_0940	WP_010952138.1 MULTISPECIES: metalloprotease TldD [Pseudomonas]	PP_0980	WP_010952169.1 MULTISPECIES: leucyl aminopeptidase [Pseudomonas]	PP_1457	WP_010952557.1 MULTISPECIES: formate-dependent phosphoribosylglycinamide formyltransferase [Pseudomonas]	PP_1612	WP_003252333.1 MULTISPECIES: phosphopyruvate hydratase [Pseudomonas]
PP_0951	WP_003255135.1 MULTISPECIES: ribosome-associated translation inhibitor RaiA [Gammaproteobacteria]	PP_0986	WP_010952173.1 MULTISPECIES: glycine cleavage system aminomethyltransferase GcvT [Pseudomonas]	PP_1461	WP_003252139.1 MULTISPECIES: signal recognition particle protein [Pseudomonas]	PP_1613	WP_004576849.1 MULTISPECIES: cell division protein FtsB [Pseudomonas]
PP_0953	WP_010952146.1 MULTISPECIES: LPS export ABC transporter ATP-binding protein [Pseudomonas]	PP_0999	WP_010952184.1 MULTISPECIES: carbamate kinase [Pseudomonas]	PP_1462	WP_003252142.1 MULTISPECIES: 30S ribosomal protein S16 [Gammaproteobacteria]	PP_1623	WP_003252351.1 MULTISPECIES: RNA polymerase sigma factor RpoS [Pseudomonas]
PP_0954	WP_003255131.1 MULTISPECIES: lipopolysaccharide transport periplasmic protein LptA [Pseudomonas]	PP_1000	WP_010952185.1 MULTISPECIES: ornithine carbamoyltransferase [Pseudomonas]	PP_1465	WP_003252148.1 MULTISPECIES: 50S ribosomal protein L19 [Gammaproteobacteria]	PP_1629	WP_003252365.1 MULTISPECIES: recombinase RecA [Pseudomonas]
PP_0960	WP_010952152.1 MULTISPECIES: outer membrane lipid asymmetry maintenance protein MlaD [Pseudomonas]	PP_1001	WP_010952186.1 MULTISPECIES: arginine deiminase [Pseudomonas]	PP_1470	WP_003252157.1 MULTISPECIES: homoserine dehydrogenase [Pseudomonas]	PP_1633	WP_003252372.1 MULTISPECIES: quorum-sensing-regulated virulence factor family protein [Pseudomonas]
PP_0961	WP_010952153.1 MULTISPECIES: ABC transporter substrate-binding protein [Pseudomonas]	PP_1009	WP_010952192.1 MULTISPECIES: type I glyceraldehyde-3-phosphate dehydrogenase [Pseudomonas]	PP_1471	WP_010952565.1 MULTISPECIES: threonine synthase [Gammaproteobacteria]	PP_1635	WP_010952699.1 MULTISPECIES: response regulator transcription factor [Pseudomonas]
PP_0964	WP_003255119.1 MULTISPECIES: UDP-N-acetylglucosamine 1-carboxyvinyltransferase [Pseudomonas]	PP_1010	WP_003255057.1 MULTISPECIES: phosphogluconate dehydratase [Pseudomonas]	PP_1476	WP_003252169.1 MULTISPECIES: YaeQ family protein [Pseudomonas]	PP_1638	WP_003252381.1 MULTISPECIES: ferredoxin-NADP reductase [Pseudomonas]
PP_0965	WP_010952155.1 MULTISPECIES: ATP phosphoribosyltransferase [Pseudomonas]	PP_1014	WP_010952196.1 MULTISPECIES: AGE family epimerase/isomerase [Pseudomonas]	PP_1478	WP_010952571.1 MULTISPECIES: NADH:flavin oxidoreductase/NADH oxidase [Pseudomonas]	PP_1645	WP_010952705.1 MULTISPECIES: arsenate reductase (glutaredoxin) [Pseudomonas]
PP_0966	WP_010952156.1 MULTISPECIES: histidinol dehydrogenase [Pseudomonas]	PP_1015	WP_010952197.1 MULTISPECIES: carbohydrate ABC transporter substrate-binding protein [Pseudomonas]	PP_1481	WP_010952574.1 MULTISPECIES: gamma-aminobutyraldehyde dehydrogenase [Pseudomonas]	PP_1646	WP_010952706.1 MULTISPECIES: TlpA family protein disulfide reductase [Pseudomonas]
PP_0967	WP_010952157.1 MULTISPECIES: histidinol-phosphate transaminase [Pseudomonas]	PP_1018	WP_003255047.1 MULTISPECIES: sn-glycerol-3-phosphate ABC transporter ATP-binding protein UgpC [Pseudomonas]	PP_1487	WP_010952580.1 MULTISPECIES: tellurite resistance TerB family protein [Pseudomonas]	PP_1658	WP_003252424.1 MULTISPECIES: DUF2058 domain-containing protein [Pseudomonas]
PP_0977	WP_010952166.1 MULTISPECIES: valine--tRNA ligase [Pseudomonas]	PP_1019	WP_010952199.1 MULTISPECIES: porin [Pseudomonas]	PP_1488	WP_010952581.1 MULTISPECIES: methyl-accepting chemotaxis protein [Pseudomonas]	PP_1659	WP_010952716.1 MULTISPECIES: hypothetical protein [Pseudomonas]
PP_0980	WP_010952169.1 MULTISPECIES: leucyl aminopeptidase [Pseudomonas]	PP_1022	WP_010952201.1 MULTISPECIES: glucose-6-phosphate dehydrogenase [Pseudomonas]	PP_1496	WP_010952588.1 MULTISPECIES: lysine--tRNA ligase [Pseudomonas]	PP_1661	WP_010952718.1 MULTISPECIES: GMC family oxidoreductase [Pseudomonas]
PP_0986	WP_010952173.1 MULTISPECIES: glycine cleavage system aminomethyltransferase GcvT [Pseudomonas]	PP_1025	WP_010952204.1 MULTISPECIES: 2-isopropylmalate synthase [Pseudomonas]	PP_1505	WP_010952597.1 MULTISPECIES: phosphoenolpyruvate carboxylase [Pseudomonas]	PP_1665	WP_003252437.1 MULTISPECIES: phosphoribosylformylglycinamidine cyclo-ligase [Pseudomonas]
PP_0999	WP_010952184.1 MULTISPECIES: carbamate kinase [Pseudomonas]	PP_1031	WP_003255025.1 MULTISPECIES: IMP dehydrogenase [Pseudomonas]	PP_1506	WP_004575467.1 MULTISPECIES: adenylate kinase [Pseudomonas]	PP_1714	WP_010952765.1 MULTISPECIES: FKBP-type peptidyl-prolyl cis-trans isomerase [Pseudomonas]
PP_1000	WP_010952185.1 MULTISPECIES: ornithine carbamoyltransferase [Pseudomonas]	PP_1032	WP_010952209.1 MULTISPECIES: glutamine-hydrolyzing GMP synthase [Pseudomonas]	PP_1510	WP_010952601.1 MULTISPECIES: oxaloacetate decarboxylase [Pseudomonas]	PP_1720	WP_010952769.1 MULTISPECIES: NAD(P)H-quinone oxidoreductase [Pseudomonas]
PP_1001	WP_010952186.1 MULTISPECIES: arginine deiminase [Pseudomonas]	PP_1037	WP_010952214.1 MULTISPECIES: phosphoribosylformylglycinamidine synthase [Pseudomonas]	PP_1518	WP_010952609.1 MULTISPECIES: DUF4197 domain-containing protein [Pseudomonas]	PP_1726	WP_010952774.1 MULTISPECIES: extracellular solute-binding protein [Pseudomonas]
PP_1009	WP_010952192.1 MULTISPECIES: type I glyceraldehyde-3-phosphate dehydrogenase [Pseudomonas]	PP_1056	WP_010952231.1 MULTISPECIES: siderophore-interacting protein [Pseudomonas]	PP_1588	WP_010952672.1 MULTISPECIES: succinyldiaminopimelate transaminase [Pseudomonas]	PP_1730	WP_010952777.1 MULTISPECIES: M18 family aminopeptidase [Pseudomonas]
PP_1010	WP_003255057.1 MULTISPECIES: phosphogluconate dehydratase [Pseudomonas]	PP_1057	WP_003254989.1 MULTISPECIES: helix-turn-helix transcriptional regulator [Pseudomonas]	PP_1590	WP_003252286.1 MULTISPECIES: type I methionyl aminopeptidase [Pseudomonas]	PP_1732	WP_003252572.1 MULTISPECIES: cell division topological specificity factor MinE [Pseudomonas]
PP_1014	WP_010952196.1 MULTISPECIES: AGE family epimerase/isomerase [Pseudomonas]	PP_1075	WP_010952247.1 MULTISPECIES: glycerol kinase GlpK [Pseudomonas]	PP_1591	WP_003252287.1 MULTISPECIES: 30S ribosomal protein S2 [Pseudomonas]	PP_1733	WP_003252574.1 MULTISPECIES: septum site-determining protein MinD [Pseudomonas]
PP_1015	WP_010952197.1 MULTISPECIES: carbohydrate ABC transporter substrate-binding protein [Pseudomonas]	PP_1077	WP_003254957.1 MULTISPECIES: Cys-tRNA(Pro) deacylase [Pseudomonas]	PP_1592	WP_010952674.1 MULTISPECIES: elongation factor Ts [Pseudomonas]	PP_1745	WP_010952788.1 MULTISPECIES: SDR family oxidoreductase [Pseudomonas]
PP_1018	WP_003255047.1 MULTISPECIES: sn-glycerol-3-phosphate ABC transporter ATP-binding protein UgpC [Pseudomonas]	PP_1081	WP_010952251.1 MULTISPECIES: Grx4 family monothiol glutaredoxin [Pseudomonas]	PP_1593	WP_003252294.1 MULTISPECIES: UMP kinase [Gammaproteobacteria]	PP_1752	WP_010952792.1 MULTISPECIES: polyphosphate:AMP phosphotransferase [Pseudomonas]
PP_1019	WP_010952199.1 MULTISPECIES: porin [Pseudomonas]	PP_1082	WP_003254948.1 MULTISPECIES: bacterioferritin [Pseudomonas]	PP_1594	WP_003252296.1 MULTISPECIES: ribosome recycling factor [Pseudomonas]	PP_1755	WP_010952795.1 MULTISPECIES: class II fumarate hydratase [Pseudomonas]
PP_1022	WP_010952201.1 MULTISPECIES: glucose-6-phosphate dehydrogenase [Pseudomonas]	PP_1084	WP_003254945.1 MULTISPECIES: peroxiredoxin [Gammaproteobacteria]	PP_1599	WP_010952679.1 MULTISPECIES: outer membrane protein assembly factor BamA [Pseudomonas]	PP_1756	WP_010952796.1 MULTISPECIES: DUF2059 domain-containing protein [Pseudomonas]
PP_1025	WP_010952204.1 MULTISPECIES: 2-isopropylmalate synthase [Pseudomonas]	PP_1086	WP_010952253.1 MULTISPECIES: dihydroorotase [Pseudomonas]	PP_1600	WP_003252311.1 MULTISPECIES: OmpH family outer membrane protein [Pseudomonas]	PP_1763	WP_003252656.1 MULTISPECIES: YciK family oxidoreductase [Pseudomonas]
PP_1031	WP_003255025.1 MULTISPECIES: IMP dehydrogenase [Pseudomonas]	PP_1088	WP_003254941.1 MULTISPECIES: argininosuccinate synthase [Pseudomonas]	PP_1601	WP_003252312.1 MULTISPECIES: UDP-3-O-(3-hydroxymyristoyl)glucosamine N-acyltransferase [Pseudomonas]	PP_1764	WP_010952803.1 MULTISPECIES: N-acetylmuramic acid 6-phosphate phosphatase MupP [Pseudomonas]
PP_1032	WP_010952209.1 MULTISPECIES: glutamine-hydrolyzing GMP synthase [Pseudomonas]	PP_1097	WP_010952262.1 MULTISPECIES: methionine--tRNA ligase [Pseudomonas]	PP_1602	WP_003252314.1 MULTISPECIES: 3-hydroxyacyl-ACP dehydratase FabZ [Pseudomonas]	PP_1765	WP_003252662.1 MULTISPECIES: bifunctional 3-demethylubiquinone 3-O-methyltransferase/2-octaprenyl-6-hydroxy phenol methylase [Pseudomonas]
PP_1037	WP_010952214.1 MULTISPECIES: phosphoribosylformylglycinamidine synthase [Pseudomonas]	PP_1098	WP_010952263.1 MULTISPECIES: iron-sulfur cluster carrier protein ApbC [Pseudomonas]	PP_1603	WP_010952681.1 MULTISPECIES: acyl-ACP--UDP-N-acetylglucosamine O-acyltransferase [Pseudomonas]	PP_1767	WP_010952805.1 MULTISPECIES: DNA gyrase subunit A [Pseudomonas]
PP_1056	WP_010952231.1 MULTISPECIES: siderophore-interacting protein [Pseudomonas]	PP_1099	WP_003254922.1 MULTISPECIES: cold-shock protein [Gammaproteobacteria]	PP_1607	WP_003252323.1 MULTISPECIES: acetyl-CoA carboxylase carboxyltransferase subunit alpha [Pseudomonas]	PP_1768	WP_010952806.1 MULTISPECIES: 3-phosphoserine/phosphohydroxythreonine transaminase [Pseudomonas]
PP_1075	WP_010952247.1 MULTISPECIES: glycerol kinase GlpK [Pseudomonas]	PP_1100	WP_003254920.1 MULTISPECIES: dCTP deaminase [Pseudomonas]	PP_1610	WP_003252329.1 MULTISPECIES: CTP synthase [Pseudomonas]	PP_1769	WP_010952807.1 MULTISPECIES: prephenate dehydratase [Pseudomonas]
PP_1081	WP_010952251.1 MULTISPECIES: Grx4 family monothiol glutaredoxin [Pseudomonas]	PP_1113	WP_010952276.1 MULTISPECIES: pyridoxal-phosphate dependent enzyme [Pseudomonas]	PP_1612	WP_003252333.1 MULTISPECIES: phosphopyruvate hydratase [Pseudomonas]	PP_1770	WP_010952808.1 MULTISPECIES: bifunctional prephenate dehydrogenase/3-phosphoshikimate 1-carboxyvinyltransferase [Pseudomonas]
PP_1082	WP_003254948.1 MULTISPECIES: bacterioferritin [Pseudomonas]	PP_1121	WP_010952284.1 MULTISPECIES: OmpA family protein [Pseudomonas]	PP_1619	WP_010952689.1 MULTISPECIES: tRNA pseudouridine(13) synthase TruD [Pseudomonas]	PP_1771	WP_010952809.1 MULTISPECIES: (d)CMP kinase [Pseudomonas]
PP_1084	WP_003254945.1 MULTISPECIES: peroxiredoxin [Gammaproteobacteria]	PP_1131	WP_009684613.1 MULTISPECIES: glycine zipper 2TM domain-containing protein [Pseudomonas]	PP_1620	WP_010952690.1 MULTISPECIES: 5'/3'-nucleotidase SurE [Pseudomonas]	PP_1776	WP_010952813.1 MULTISPECIES: mannose-1-phosphate guanylyltransferase/mannose-6-phosphate isomerase [Pseudomonas]
PP_1086	WP_010952253.1 MULTISPECIES: dihydroorotase [Pseudomonas]	PP_1141	WP_010952299.1 MULTISPECIES: branched-chain amino acid ABC transporter substrate-binding protein [Pseudomonas]	PP_1623	WP_003252351.1 MULTISPECIES: RNA polymerase sigma factor RpoS [Pseudomonas]	PP_1777	WP_010952814.1 MULTISPECIES: phosphomannomutase/phosphoglucomutase [Pseudomonas]
PP_1088	WP_003254941.1 MULTISPECIES: argininosuccinate synthase [Pseudomonas]	PP_1145	WP_010952303.1 MULTISPECIES: RNA polymerase-associated protein RapA [Pseudomonas]	PP_1626	WP_010952693.1 MULTISPECIES: DNA mismatch repair protein MutS [Pseudomonas]	PP_1780	WP_049587265.1 MULTISPECIES: glycosyltransferase [Pseudomonas]
PP_1097	WP_010952262.1 MULTISPECIES: methionine--tRNA ligase [Pseudomonas]	PP_1152	WP_010952309.1 MULTISPECIES: HlyD family secretion protein [Pseudomonas]	PP_1629	WP_003252365.1 MULTISPECIES: recombinase RecA [Pseudomonas]	PP_1782	WP_010952819.1 MULTISPECIES: dTDP-4-dehydrorhamnose 3,5-epimerase [Pseudomonas]
PP_1098	WP_010952263.1 MULTISPECIES: iron-sulfur cluster carrier protein ApbC [Pseudomonas]	PP_1177	WP_003254823.1 MULTISPECIES: ribonucleotide-diphosphate reductase subunit beta [Pseudomonas]	PP_1633	WP_003252372.1 MULTISPECIES: quorum-sensing-regulated virulence factor family protein [Pseudomonas]	PP_1783	WP_010952820.1 MULTISPECIES: glucose-1-phosphate thymidylyltransferase RfbA [Pseudomonas]
PP_1099	WP_003254922.1 MULTISPECIES: cold-shock protein [Gammaproteobacteria]	PP_1179	WP_010952332.1 MULTISPECIES: ribonucleoside-diphosphate reductase subunit alpha [Pseudomonas]	PP_1635	WP_010952699.1 MULTISPECIES: response regulator transcription factor [Pseudomonas]	PP_1784	WP_010952821.1 MULTISPECIES: dTDP-4-dehydrorhamnose reductase [Pseudomonas]
PP_1100	WP_003254920.1 MULTISPECIES: dCTP deaminase [Pseudomonas]	PP_1185	WP_010952338.1 MULTISPECIES: porin family protein [Pseudomonas]	PP_1638	WP_003252381.1 MULTISPECIES: ferredoxin-NADP reductase [Pseudomonas]	PP_1785	WP_010952822.1 MULTISPECIES: dTDP-glucose 4,6-dehydratase [Pseudomonas]
PP_1111	WP_010952274.1 MULTISPECIES: alanyl-tRNA editing protein [Pseudomonas]	PP_1205	WP_010952358.1 MULTISPECIES: proline--tRNA ligase [Pseudomonas]	PP_1645	WP_010952705.1 MULTISPECIES: arsenate reductase (glutaredoxin) [Pseudomonas]	PP_1786	WP_010952823.1 MULTISPECIES: glycosyltransferase [Pseudomonas]
PP_1113	WP_010952276.1 MULTISPECIES: pyridoxal-phosphate dependent enzyme [Pseudomonas]	PP_1206	WP_010952359.1 MULTISPECIES: OprD family porin [Pseudomonas]	PP_1646	WP_010952706.1 MULTISPECIES: TlpA family protein disulfide reductase [Pseudomonas]	PP_1787	WP_010952824.1 MULTISPECIES: hypothetical protein [Pseudomonas]
PP_1121	WP_010952284.1 MULTISPECIES: OmpA family protein [Pseudomonas]	PP_1207	WP_010952360.1 MULTISPECIES: HIT domain-containing protein [Pseudomonas]	PP_1654	WP_010952713.1 MULTISPECIES: cysteine synthase CysM [Pseudomonas]	PP_1791	WP_010952828.1 MULTISPECIES: aldolase catalytic domain-containing protein [Pseudomonas]
PP_1131	WP_009684613.1 MULTISPECIES: glycine zipper 2TM domain-containing protein [Pseudomonas]	PP_1210	WP_010952363.1 MULTISPECIES: DNA starvation/stationary phase protection protein [Pseudomonas]	PP_1656	WP_010952715.1 MULTISPECIES: GTP diphosphokinase [Pseudomonas]	PP_1792	WP_010952829.1 MULTISPECIES: glycosyltransferase [Pseudomonas]
PP_1141	WP_010952299.1 MULTISPECIES: branched-chain amino acid ABC transporter substrate-binding protein [Pseudomonas]	PP_1213	WP_004575741.1 MULTISPECIES: aspartate--tRNA ligase [Pseudomonas]	PP_1658	WP_003252424.1 MULTISPECIES: DUF2058 domain-containing protein [Pseudomonas]	PP_1794	WP_010952831.1 MULTISPECIES: DUF4214 domain-containing protein [Pseudomonas]
PP_1145	WP_010952303.1 MULTISPECIES: RNA polymerase-associated protein RapA [Pseudomonas]	PP_1223	WP_003254755.1 MULTISPECIES: peptidoglycan-associated lipoprotein Pal [Gammaproteobacteria]	PP_1659	WP_010952716.1 MULTISPECIES: hypothetical protein [Pseudomonas]	PP_1808	WP_010952844.1 MULTISPECIES: glucose-6-phosphate isomerase [Pseudomonas]
PP_1152	WP_010952309.1 MULTISPECIES: HlyD family secretion protein [Pseudomonas]	PP_1224	WP_003254754.1 MULTISPECIES: tol-pal system protein YbgF [Pseudomonas]	PP_1661	WP_010952718.1 MULTISPECIES: GMC family oxidoreductase [Pseudomonas]	PP_1816	WP_010952852.1 MULTISPECIES: NADP-dependent oxidoreductase [Pseudomonas]
PP_1177	WP_003254823.1 MULTISPECIES: ribonucleotide-diphosphate reductase subunit beta [Pseudomonas]	PP_1230	WP_010952373.1 MULTISPECIES: YdgA family protein [Pseudomonas]	PP_1663	WP_010952720.1 MULTISPECIES: DUF3108 domain-containing protein [Pseudomonas]	PP_1826	WP_003252796.1 MULTISPECIES: cysteine hydrolase [Pseudomonas]
PP_1179	WP_010952332.1 MULTISPECIES: ribonucleoside-diphosphate reductase subunit alpha [Pseudomonas]	PP_1238	WP_010952376.1 MULTISPECIES: outer membrane protein assembly factor BamC [Pseudomonas]	PP_1665	WP_003252437.1 MULTISPECIES: phosphoribosylformylglycinamidine cyclo-ligase [Pseudomonas]	PP_1827	WP_010952860.1 MULTISPECIES: 50S ribosomal protein L3 N(5)-glutamine methyltransferase [Pseudomonas]
PP_1185	WP_010952338.1 MULTISPECIES: porin family protein [Pseudomonas]	PP_1240	WP_003254733.1 MULTISPECIES: phosphoribosylaminoimidazolesuccinocarboxamide synthase [Pseudomonas]	PP_1702	WP_003252510.1 MULTISPECIES: recombination-associated protein RdgC [Pseudomonas]	PP_1830	WP_003252803.1 MULTISPECIES: chorismate synthase [Pseudomonas]
PP_1205	WP_010952358.1 MULTISPECIES: proline--tRNA ligase [Pseudomonas]	PP_1246	WP_010952383.1 MULTISPECIES: hypothetical protein [Pseudomonas]	PP_1714	WP_010952765.1 MULTISPECIES: FKBP-type peptidyl-prolyl cis-trans isomerase [Pseudomonas]	PP_1845	WP_010952876.1 MULTISPECIES: crotonase/enoyl-CoA hydratase family protein [Pseudomonas]
PP_1206	WP_010952359.1 MULTISPECIES: OprD family porin [Pseudomonas]	PP_1291	WP_003251772.1 MULTISPECIES: PhoH family protein [Pseudomonas]	PP_1720	WP_010952769.1 MULTISPECIES: NAD(P)H-quinone oxidoreductase [Pseudomonas]	PP_1849	WP_010952880.1 MULTISPECIES: hypothetical protein [Pseudomonas]
PP_1207	WP_010952360.1 MULTISPECIES: HIT domain-containing protein [Pseudomonas]	PP_1304	WP_003251801.1 MULTISPECIES: sulfate adenylyltransferase subunit CysN [Pseudomonas]	PP_1726	WP_010952774.1 MULTISPECIES: extracellular solute-binding protein [Pseudomonas]	PP_1858	WP_003252871.1 MULTISPECIES: elongation factor P [Pseudomonas]
PP_1210	WP_010952363.1 MULTISPECIES: DNA starvation/stationary phase protection protein [Pseudomonas]	PP_1311	WP_010952434.1 MULTISPECIES: tryptophan--tRNA ligase [Pseudomonas]	PP_1730	WP_010952777.1 MULTISPECIES: M18 family aminopeptidase [Pseudomonas]	PP_1859	WP_010952889.1 MULTISPECIES: organic hydroperoxide resistance protein [Pseudomonas]
PP_1213	WP_004575741.1 MULTISPECIES: aspartate--tRNA ligase [Pseudomonas]	PP_1315	WP_003251819.1 MULTISPECIES: 50S ribosomal protein L13 [Gammaproteobacteria]	PP_1733	WP_003252574.1 MULTISPECIES: septum site-determining protein MinD [Pseudomonas]	PP_1868	WP_003247096.1 MULTISPECIES: DEAD/DEAH box helicase [Pseudomonas]
PP_1219	WP_010952367.1 MULTISPECIES: protein TolQ [Pseudomonas]	PP_1316	WP_003251821.1 MULTISPECIES: 30S ribosomal protein S9 [Pseudomonas]	PP_1745	WP_010952788.1 MULTISPECIES: SDR family oxidoreductase [Pseudomonas]	PP_1893	WP_010952920.1 MULTISPECIES: acyl-CoA dehydrogenase [Pseudomonas]
PP_1223	WP_003254755.1 MULTISPECIES: peptidoglycan-associated lipoprotein Pal [Gammaproteobacteria]	PP_1317	WP_003251823.1 MULTISPECIES: ubiquinol-cytochrome c reductase iron-sulfur subunit [Pseudomonas]	PP_1752	WP_010952792.1 MULTISPECIES: polyphosphate:AMP phosphotransferase [Pseudomonas]	PP_1901	WP_003247142.1 MULTISPECIES: Trm112 family protein [Bacteria]
PP_1224	WP_003254754.1 MULTISPECIES: tol-pal system protein YbgF [Pseudomonas]	PP_1319	WP_010952439.1 MULTISPECIES: cytochrome c1 [Pseudomonas]	PP_1755	WP_010952795.1 MULTISPECIES: class II fumarate hydratase [Pseudomonas]	PP_1905	WP_010952930.1 MULTISPECIES: ribonuclease E [Pseudomonas]
PP_1230	WP_010952373.1 MULTISPECIES: YdgA family protein [Pseudomonas]	PP_1322	WP_010952442.1 MULTISPECIES: BON domain-containing protein [Pseudomonas]	PP_1756	WP_010952796.1 MULTISPECIES: DUF2059 domain-containing protein [Pseudomonas]	PP_1908	WP_010952932.1 MULTISPECIES: S49 family peptidase [Pseudomonas]
PP_1237	WP_003254739.1 MULTISPECIES: 4-hydroxy-tetrahydrodipicolinate synthase [Pseudomonas]	PP_1325	WP_010952444.1 MULTISPECIES: penicillin-binding protein activator [Pseudomonas]	PP_1757	WP_010952797.1 MULTISPECIES: BolA family transcriptional regulator [Pseudomonas]	PP_1911	WP_003247154.1 MULTISPECIES: 50S ribosomal protein L32 [Gammaproteobacteria]
PP_1238	WP_010952376.1 MULTISPECIES: outer membrane protein assembly factor BamC [Pseudomonas]	PP_1339	WP_010952456.1 MULTISPECIES: D-alanine--D-alanine ligase [Pseudomonas]	PP_1763	WP_003252656.1 MULTISPECIES: YciK family oxidoreductase [Pseudomonas]	PP_1913	WP_010952936.1 MULTISPECIES: ACP S-malonyltransferase [Pseudomonas]
PP_1240	WP_003254733.1 MULTISPECIES: phosphoribosylaminoimidazolesuccinocarboxamide synthase [Pseudomonas]	PP_1341	WP_003251867.1 MULTISPECIES: cell division protein FtsA [Pseudomonas]	PP_1764	WP_010952803.1 MULTISPECIES: N-acetylmuramic acid 6-phosphate phosphatase MupP [Pseudomonas]	PP_1914	WP_003247160.1 MULTISPECIES: 3-oxoacyl-ACP reductase FabG [Gammaproteobacteria]
PP_1246	WP_010952383.1 MULTISPECIES: hypothetical protein [Pseudomonas]	PP_1342	WP_003251871.1 MULTISPECIES: cell division protein FtsZ [Bacteria]	PP_1765	WP_003252662.1 MULTISPECIES: bifunctional 3-demethylubiquinone 3-O-methyltransferase/2-octaprenyl-6-hydroxy phenol methylase [Pseudomonas]	PP_1915	WP_010952937.1 MULTISPECIES: acyl carrier protein [Pseudomonas]
PP_1291	WP_003251772.1 MULTISPECIES: PhoH family protein [Pseudomonas]	PP_1343	WP_003251873.1 MULTISPECIES: UDP-3-O-acyl-N-acetylglucosamine deacetylase [Pseudomonas]	PP_1767	WP_010952805.1 MULTISPECIES: DNA gyrase subunit A [Pseudomonas]	PP_1916	WP_010952938.1 MULTISPECIES: beta-ketoacyl-ACP synthase II [Pseudomonas]
PP_1304	WP_003251801.1 MULTISPECIES: sulfate adenylyltransferase subunit CysN [Pseudomonas]	PP_1345	WP_010952460.1 MULTISPECIES: preprotein translocase subunit SecA [Pseudomonas]	PP_1768	WP_010952806.1 MULTISPECIES: 3-phosphoserine/phosphohydroxythreonine transaminase [Pseudomonas]	PP_1972	WP_010952990.1 MULTISPECIES: aspartate/tyrosine/aromatic aminotransferase [Pseudomonas]
PP_1309	WP_010952432.1 MULTISPECIES: DUF1043 family protein [Pseudomonas]	PP_1346	WP_010952461.1 MULTISPECIES: bifunctional glutamate N-acetyltransferase/amino-acid acetyltransferase ArgJ [Pseudomonas]	PP_1769	WP_010952807.1 MULTISPECIES: prephenate dehydratase [Pseudomonas]	PP_1977	WP_010952995.1 MULTISPECIES: glutamate--tRNA ligase [Pseudomonas]
PP_1311	WP_010952434.1 MULTISPECIES: tryptophan--tRNA ligase [Pseudomonas]	PP_1347	WP_010952462.1 MULTISPECIES: glutathione S-transferase family protein [Pseudomonas]	PP_1770	WP_010952808.1 MULTISPECIES: bifunctional prephenate dehydrogenase/3-phosphoshikimate 1-carboxyvinyltransferase [Pseudomonas]	PP_1985	WP_010953002.1 MULTISPECIES: 3-isopropylmalate dehydratase large subunit [Pseudomonas]
PP_1315	WP_003251819.1 MULTISPECIES: 50S ribosomal protein L13 [Gammaproteobacteria]	PP_1352	WP_003251890.1 MULTISPECIES: YajQ family cyclic di-GMP-binding protein [Pseudomonas]	PP_1771	WP_010952809.1 MULTISPECIES: (d)CMP kinase [Pseudomonas]	PP_1986	WP_010953003.1 MULTISPECIES: 3-isopropylmalate dehydratase small subunit [Pseudomonas]
PP_1316	WP_003251821.1 MULTISPECIES: 30S ribosomal protein S9 [Pseudomonas]	PP_1360	WP_003251905.1 MULTISPECIES: co-chaperone GroES [Pseudomonas]	PP_1776	WP_010952813.1 MULTISPECIES: mannose-1-phosphate guanylyltransferase/mannose-6-phosphate isomerase [Pseudomonas]	PP_1988	WP_003247194.1 MULTISPECIES: 3-isopropylmalate dehydrogenase [Pseudomonas]
PP_1317	WP_003251823.1 MULTISPECIES: ubiquinol-cytochrome c reductase iron-sulfur subunit [Pseudomonas]	PP_1361	WP_010952474.1 MULTISPECIES: chaperonin GroEL [Pseudomonas]	PP_1777	WP_010952814.1 MULTISPECIES: phosphomannomutase/phosphoglucomutase [Pseudomonas]	PP_1989	WP_003247195.1 MULTISPECIES: aspartate-semialdehyde dehydrogenase [Pseudomonas]
PP_1319	WP_010952439.1 MULTISPECIES: cytochrome c1 [Pseudomonas]	PP_1362	WP_003251912.1 MULTISPECIES: pyruvate kinase [Pseudomonas]	PP_1780	WP_049587265.1 MULTISPECIES: glycosyltransferase [Pseudomonas]	PP_1993	WP_010953007.1 MULTISPECIES: LysM peptidoglycan-binding domain-containing protein [Pseudomonas]
PP_1322	WP_010952442.1 MULTISPECIES: BON domain-containing protein [Pseudomonas]	PP_1366	WP_010952478.1 MULTISPECIES: DNA binding protein [Pseudomonas]	PP_1782	WP_010952819.1 MULTISPECIES: dTDP-4-dehydrorhamnose 3,5-epimerase [Pseudomonas]	PP_1996	WP_004574892.1 MULTISPECIES: acetyl-CoA carboxylase carboxyltransferase subunit beta [Pseudomonas]
PP_1325	WP_010952444.1 MULTISPECIES: penicillin-binding protein activator [Pseudomonas]	PP_1372	WP_010952483.1 MULTISPECIES: DUF853 family protein [Pseudomonas]	PP_1783	WP_010952820.1 MULTISPECIES: glucose-1-phosphate thymidylyltransferase RfbA [Pseudomonas]	PP_2000	WP_003247207.1 MULTISPECIES: amidophosphoribosyltransferase [Pseudomonas]
PP_1339	WP_010952456.1 MULTISPECIES: D-alanine--D-alanine ligase [Pseudomonas]	PP_1379	WP_010952487.1 MULTISPECIES: 3-carboxy-cis,cis-muconate cycloisomerase [Gammaproteobacteria]	PP_1785	WP_010952822.1 MULTISPECIES: dTDP-glucose 4,6-dehydratase [Pseudomonas]	PP_2001	WP_010953012.1 MULTISPECIES: O-succinylhomoserine sulfhydrylase [Pseudomonas]
PP_1341	WP_003251867.1 MULTISPECIES: cell division protein FtsA [Pseudomonas]	PP_1380	WP_010952488.1 MULTISPECIES: 3-oxoadipate enol-lactonase [Gammaproteobacteria]	PP_1786	WP_010952823.1 MULTISPECIES: glycosyltransferase [Pseudomonas]	PP_2006	WP_049586629.1 MULTISPECIES: TULIP family P47-like protein [Pseudomonas]
PP_1342	WP_003251871.1 MULTISPECIES: cell division protein FtsZ [Bacteria]	PP_1389	WP_003251963.1 MULTISPECIES: oxaloacetate decarboxylase [Pseudomonas]	PP_1787	WP_010952824.1 MULTISPECIES: hypothetical protein [Pseudomonas]	PP_2017	WP_010953026.1 MULTISPECIES: aminopeptidase N [Pseudomonas]
PP_1343	WP_003251873.1 MULTISPECIES: UDP-3-O-acyl-N-acetylglucosamine deacetylase [Pseudomonas]	PP_1397	WP_010952505.1 MULTISPECIES: hypothetical protein [Pseudomonas]	PP_1791	WP_010952828.1 MULTISPECIES: aldolase catalytic domain-containing protein [Pseudomonas]	PP_2036	WP_010953044.1 MULTISPECIES: dihydrodipicolinate synthase family protein [Pseudomonas]
PP_1345	WP_010952460.1 MULTISPECIES: preprotein translocase subunit SecA [Pseudomonas]	PP_1423	WP_010952530.1 MULTISPECIES: folate-binding protein YgfZ [Pseudomonas]	PP_1792	WP_010952829.1 MULTISPECIES: glycosyltransferase [Pseudomonas]	PP_2037	WP_003247249.1 MULTISPECIES: aldolase [Pseudomonas]
PP_1346	WP_010952461.1 MULTISPECIES: bifunctional glutamate N-acetyltransferase/amino-acid acetyltransferase ArgJ [Pseudomonas]	PP_1436	WP_010952538.1 MULTISPECIES: pyridoxine 5'-phosphate synthase [Pseudomonas]	PP_1794	WP_010952831.1 MULTISPECIES: DUF4214 domain-containing protein [Pseudomonas]	PP_2080	WP_049586685.1 MULTISPECIES: NAD-glutamate dehydrogenase [Pseudomonas]
PP_1348	WP_010952463.1 MULTISPECIES: Nudix family hydrolase [Pseudomonas]	PP_1443	WP_010952543.1 MULTISPECIES: endopeptidase La [Pseudomonas]	PP_1800	WP_010952836.1 MULTISPECIES: GDP-mannose 4,6-dehydratase [Pseudomonas]	PP_2082	WP_003248638.1 MULTISPECIES: phosphoenolpyruvate synthase [Pseudomonas]
PP_1352	WP_003251890.1 MULTISPECIES: YajQ family cyclic di-GMP-binding protein [Pseudomonas]	PP_1444	WP_010952544.1 MULTISPECIES: glucose/quinate/shikimate family membrane-bound PQQ-dependent dehydrogenase [Pseudomonas]	PP_1808	WP_010952844.1 MULTISPECIES: glucose-6-phosphate isomerase [Pseudomonas]	PP_2084	WP_010953085.1 MULTISPECIES: ribonuclease E activity regulator RraA [Pseudomonas]
PP_1360	WP_003251905.1 MULTISPECIES: co-chaperone GroES [Pseudomonas]	PP_1446	WP_010952546.1 MULTISPECIES: TonB-dependent receptor [Pseudomonas]	PP_1815	WP_010952851.1 MULTISPECIES: orotidine-5'-phosphate decarboxylase [Gammaproteobacteria]	PP_2087	WP_010953088.1 MULTISPECIES: mechanosensitive ion channel [Pseudomonas]
PP_1361	WP_010952474.1 MULTISPECIES: chaperonin GroEL [Pseudomonas]	PP_1457	WP_010952557.1 MULTISPECIES: formate-dependent phosphoribosylglycinamide formyltransferase [Pseudomonas]	PP_1816	WP_010952852.1 MULTISPECIES: NADP-dependent oxidoreductase [Pseudomonas]	PP_2089	WP_010953090.1 MULTISPECIES: OmpA family protein [Pseudomonas]
PP_1362	WP_003251912.1 MULTISPECIES: pyruvate kinase [Pseudomonas]	PP_1461	WP_003252139.1 MULTISPECIES: signal recognition particle protein [Pseudomonas]	PP_1826	WP_003252796.1 MULTISPECIES: cysteine hydrolase [Pseudomonas]	PP_2095	WP_010953095.1 MULTISPECIES: quinone-dependent dihydroorotate dehydrogenase [Pseudomonas]
PP_1366	WP_010952478.1 MULTISPECIES: DNA binding protein [Pseudomonas]	PP_1462	WP_003252142.1 MULTISPECIES: 30S ribosomal protein S16 [Gammaproteobacteria]	PP_1827	WP_010952860.1 MULTISPECIES: 50S ribosomal protein L3 N(5)-glutamine methyltransferase [Pseudomonas]	PP_2105	WP_010953104.1 MULTISPECIES: DUF883 domain-containing protein [Pseudomonas]
PP_1372	WP_010952483.1 MULTISPECIES: DUF853 family protein [Pseudomonas]	PP_1465	WP_003252148.1 MULTISPECIES: 50S ribosomal protein L19 [Gammaproteobacteria]	PP_1830	WP_003252803.1 MULTISPECIES: chorismate synthase [Pseudomonas]	PP_2111	WP_010953109.1 MULTISPECIES: methyl-accepting chemotaxis protein [Pseudomonas]
PP_1379	WP_010952487.1 MULTISPECIES: 3-carboxy-cis,cis-muconate cycloisomerase [Gammaproteobacteria]	PP_1470	WP_003252157.1 MULTISPECIES: homoserine dehydrogenase [Pseudomonas]	PP_1842	WP_010952873.1 MULTISPECIES: amidotransferase [Pseudomonas]	PP_2112	WP_010953110.1 MULTISPECIES: aconitate hydratase AcnA [Pseudomonas]
PP_1380	WP_010952488.1 MULTISPECIES: 3-oxoadipate enol-lactonase [Gammaproteobacteria]	PP_1471	WP_010952565.1 MULTISPECIES: threonine synthase [Gammaproteobacteria]	PP_1845	WP_010952876.1 MULTISPECIES: crotonase/enoyl-CoA hydratase family protein [Pseudomonas]	PP_2121	WP_003248738.1 MULTISPECIES: YgdI/YgdR family lipoprotein [Pseudomonas]
PP_1389	WP_003251963.1 MULTISPECIES: oxaloacetate decarboxylase [Pseudomonas]	PP_1478	WP_010952571.1 MULTISPECIES: NADH:flavin oxidoreductase/NADH oxidase [Pseudomonas]	PP_1849	WP_010952880.1 MULTISPECIES: hypothetical protein [Pseudomonas]	PP_2132	WP_010953124.1 MULTISPECIES: universal stress protein [Pseudomonas]
PP_1429	WP_010952533.1 MULTISPECIES: MucB/RseB C-terminal domain-containing protein [Pseudomonas]	PP_1481	WP_010952574.1 MULTISPECIES: gamma-aminobutyraldehyde dehydrogenase [Pseudomonas]	PP_1858	WP_003252871.1 MULTISPECIES: elongation factor P [Pseudomonas]	PP_2136	WP_010953127.1 MULTISPECIES: fatty acid oxidation complex subunit alpha FadB [Pseudomonas]
PP_1436	WP_010952538.1 MULTISPECIES: pyridoxine 5'-phosphate synthase [Pseudomonas]	PP_1488	WP_010952581.1 MULTISPECIES: methyl-accepting chemotaxis protein [Pseudomonas]	PP_1859	WP_010952889.1 MULTISPECIES: organic hydroperoxide resistance protein [Pseudomonas]	PP_2137	WP_010953128.1 MULTISPECIES: acetyl-CoA C-acyltransferase FadA [Pseudomonas]
PP_1443	WP_010952543.1 MULTISPECIES: endopeptidase La [Pseudomonas]	PP_1496	WP_010952588.1 MULTISPECIES: lysine--tRNA ligase [Pseudomonas]	PP_1865 PP_1990 PP_2114 PP_2218 PP_2522 PP_4318	WP_010952894.1 MULTISPECIES: IS4-like element ISPpu8 family transposase [Pseudomonas]	PP_2139	WP_003248770.1 MULTISPECIES: type I DNA topoisomerase [Pseudomonas]
PP_1444	WP_010952544.1 MULTISPECIES: glucose/quinate/shikimate family membrane-bound PQQ-dependent dehydrogenase [Pseudomonas]	PP_1506	WP_004575467.1 MULTISPECIES: adenylate kinase [Pseudomonas]	PP_1866	WP_010952895.1 MULTISPECIES: 3-deoxy-7-phosphoheptulonate synthase class II [Pseudomonas]	PP_2149	WP_010953137.1 MULTISPECIES: glyceraldehyde-3-phosphate dehydrogenase [Pseudomonas]
PP_1446	WP_010952546.1 MULTISPECIES: TonB-dependent receptor [Pseudomonas]	PP_1518	WP_010952609.1 MULTISPECIES: DUF4197 domain-containing protein [Pseudomonas]	PP_1868	WP_003247096.1 MULTISPECIES: DEAD/DEAH box helicase [Pseudomonas]	PP_2151	WP_010953139.1 MULTISPECIES: Si-specific NAD(P)(+) transhydrogenase [Pseudomonas]
PP_1457	WP_010952557.1 MULTISPECIES: formate-dependent phosphoribosylglycinamide formyltransferase [Pseudomonas]	PP_1591	WP_003252287.1 MULTISPECIES: 30S ribosomal protein S2 [Pseudomonas]	PP_1871	WP_010952899.1 MULTISPECIES: protease HtpX [Pseudomonas]	PP_2152	WP_003248799.1 MULTISPECIES: glycerophosphodiester phosphodiesterase [Pseudomonas]
PP_1461	WP_003252139.1 MULTISPECIES: signal recognition particle protein [Pseudomonas]	PP_1592	WP_010952674.1 MULTISPECIES: elongation factor Ts [Pseudomonas]	PP_1872	WP_010952900.1 MULTISPECIES: pyridoxal phosphate-dependent aminotransferase [Pseudomonas]	PP_2161	WP_003248815.1 MULTISPECIES: DUF4404 family protein [Pseudomonas]
PP_1462	WP_003252142.1 MULTISPECIES: 30S ribosomal protein S16 [Gammaproteobacteria]	PP_1593	WP_003252294.1 MULTISPECIES: UMP kinase [Gammaproteobacteria]	PP_1876	WP_003247104.1 MULTISPECIES: ATP-binding protein [Pseudomonas]	PP_2163	WP_010953149.1 MULTISPECIES: VacJ family lipoprotein [Pseudomonas]
PP_1465	WP_003252148.1 MULTISPECIES: 50S ribosomal protein L19 [Gammaproteobacteria]	PP_1594	WP_003252296.1 MULTISPECIES: ribosome recycling factor [Pseudomonas]	PP_1893	WP_010952920.1 MULTISPECIES: acyl-CoA dehydrogenase [Pseudomonas]	PP_2168	WP_010953154.1 MULTISPECIES: transaldolase [Pseudomonas]
PP_1470	WP_003252157.1 MULTISPECIES: homoserine dehydrogenase [Pseudomonas]	PP_1599	WP_010952679.1 MULTISPECIES: outer membrane protein assembly factor BamA [Pseudomonas]	PP_1901	WP_003247142.1 MULTISPECIES: Trm112 family protein [Bacteria]	PP_2182	WP_003248857.1 MULTISPECIES: ProQ/FinO family protein [Pseudomonas]
PP_1471	WP_010952565.1 MULTISPECIES: threonine synthase [Gammaproteobacteria]	PP_1600	WP_003252311.1 MULTISPECIES: OmpH family outer membrane protein [Pseudomonas]	PP_1905	WP_010952930.1 MULTISPECIES: ribonuclease E [Pseudomonas]	PP_2187	WP_010953172.1 MULTISPECIES: universal stress protein [Pseudomonas]
PP_1478	WP_010952571.1 MULTISPECIES: NADH:flavin oxidoreductase/NADH oxidase [Pseudomonas]	PP_1601	WP_003252312.1 MULTISPECIES: UDP-3-O-(3-hydroxymyristoyl)glucosamine N-acyltransferase [Pseudomonas]	PP_1908	WP_010952932.1 MULTISPECIES: S49 family peptidase [Pseudomonas]	PP_2215	WP_010953196.1 MULTISPECIES: acetyl-CoA C-acyltransferase [Pseudomonas]
PP_1481	WP_010952574.1 MULTISPECIES: gamma-aminobutyraldehyde dehydrogenase [Pseudomonas]	PP_1602	WP_003252314.1 MULTISPECIES: 3-hydroxyacyl-ACP dehydratase FabZ [Pseudomonas]	PP_1911	WP_003247154.1 MULTISPECIES: 50S ribosomal protein L32 [Gammaproteobacteria]	PP_2217	WP_003250095.1 MULTISPECIES: enoyl-CoA hydratase [Pseudomonas]
PP_1488	WP_010952581.1 MULTISPECIES: methyl-accepting chemotaxis protein [Pseudomonas]	PP_1603	WP_010952681.1 MULTISPECIES: acyl-ACP--UDP-N-acetylglucosamine O-acyltransferase [Pseudomonas]	PP_1913	WP_010952936.1 MULTISPECIES: ACP S-malonyltransferase [Pseudomonas]	PP_2233	WP_010953209.1 MULTISPECIES: cysteine hydrolase [Pseudomonas]
PP_1496	WP_010952588.1 MULTISPECIES: lysine--tRNA ligase [Pseudomonas]	PP_1607	WP_003252323.1 MULTISPECIES: acetyl-CoA carboxylase carboxyltransferase subunit alpha [Pseudomonas]	PP_1914	WP_003247160.1 MULTISPECIES: 3-oxoacyl-ACP reductase FabG [Gammaproteobacteria]	PP_2287	WP_010953259.1 MULTISPECIES: transglycosylase SLT domain-containing protein [Pseudomonas]
PP_1502	WP_010952594.1 MULTISPECIES: OmpA family protein [Pseudomonas]	PP_1610	WP_003252329.1 MULTISPECIES: CTP synthase [Pseudomonas]	PP_1915	WP_010952937.1 MULTISPECIES: acyl carrier protein [Pseudomonas]	PP_2299	WP_014753846.1 MULTISPECIES: trigger factor [Pseudomonas]
PP_1506	WP_004575467.1 MULTISPECIES: adenylate kinase [Pseudomonas]	PP_1612	WP_003252333.1 MULTISPECIES: phosphopyruvate hydratase [Pseudomonas]	PP_1916	WP_010952938.1 MULTISPECIES: beta-ketoacyl-ACP synthase II [Pseudomonas]	PP_2300	WP_003259400.1 MULTISPECIES: ATP-dependent Clp endopeptidase proteolytic subunit ClpP [Gammaproteobacteria]
PP_1518	WP_010952609.1 MULTISPECIES: DUF4197 domain-containing protein [Pseudomonas]	PP_1629	WP_003252365.1 MULTISPECIES: recombinase RecA [Pseudomonas]	PP_1972	WP_010952990.1 MULTISPECIES: aspartate/tyrosine/aromatic aminotransferase [Pseudomonas]	PP_2302	WP_010953272.1 MULTISPECIES: endopeptidase La [Pseudomonas]
PP_1588	WP_010952672.1 MULTISPECIES: succinyldiaminopimelate transaminase [Pseudomonas]	PP_1633	WP_003252372.1 MULTISPECIES: quorum-sensing-regulated virulence factor family protein [Pseudomonas]	PP_1977	WP_010952995.1 MULTISPECIES: glutamate--tRNA ligase [Pseudomonas]	PP_2304	WP_010953273.1 MULTISPECIES: SurA N-terminal domain-containing protein [Pseudomonas]
PP_1590	WP_003252286.1 MULTISPECIES: type I methionyl aminopeptidase [Pseudomonas]	PP_1635	WP_010952699.1 MULTISPECIES: response regulator transcription factor [Pseudomonas]	PP_1985	WP_010953002.1 MULTISPECIES: 3-isopropylmalate dehydratase large subunit [Pseudomonas]	PP_2310	WP_010953278.1 MULTISPECIES: methyl-accepting chemotaxis protein [Pseudomonas]
PP_1591	WP_003252287.1 MULTISPECIES: 30S ribosomal protein S2 [Pseudomonas]	PP_1638	WP_003252381.1 MULTISPECIES: ferredoxin-NADP reductase [Pseudomonas]	PP_1986	WP_010953003.1 MULTISPECIES: 3-isopropylmalate dehydratase small subunit [Pseudomonas]	PP_2320	WP_010953288.1 MULTISPECIES: L,D-transpeptidase family protein [Pseudomonas]
PP_1592	WP_010952674.1 MULTISPECIES: elongation factor Ts [Pseudomonas]	PP_1645	WP_010952705.1 MULTISPECIES: arsenate reductase (glutaredoxin) [Pseudomonas]	PP_1988	WP_003247194.1 MULTISPECIES: 3-isopropylmalate dehydrogenase [Pseudomonas]	PP_2328	WP_003250299.1 MULTISPECIES: phosphoadenylyl-sulfate reductase [Pseudomonas]
PP_1593	WP_003252294.1 MULTISPECIES: UMP kinase [Gammaproteobacteria]	PP_1646	WP_010952706.1 MULTISPECIES: TlpA family protein disulfide reductase [Pseudomonas]	PP_1989	WP_003247195.1 MULTISPECIES: aspartate-semialdehyde dehydrogenase [Pseudomonas]	PP_2334	WP_010953298.1 MULTISPECIES: methylisocitrate lyase [Pseudomonas]
PP_1594	WP_003252296.1 MULTISPECIES: ribosome recycling factor [Pseudomonas]	PP_1658	WP_003252424.1 MULTISPECIES: DUF2058 domain-containing protein [Pseudomonas]	PP_1993	WP_010953007.1 MULTISPECIES: LysM peptidoglycan-binding domain-containing protein [Pseudomonas]	PP_2335	WP_003250313.1 MULTISPECIES: 2-methylcitrate synthase [Pseudomonas]
PP_1599	WP_010952679.1 MULTISPECIES: outer membrane protein assembly factor BamA [Pseudomonas]	PP_1661	WP_010952718.1 MULTISPECIES: GMC family oxidoreductase [Pseudomonas]	PP_1996	WP_004574892.1 MULTISPECIES: acetyl-CoA carboxylase carboxyltransferase subunit beta [Pseudomonas]	PP_2336	WP_010953299.1 MULTISPECIES: Fe/S-dependent 2-methylisocitrate dehydratase AcnD [Pseudomonas]
PP_1600	WP_003252311.1 MULTISPECIES: OmpH family outer membrane protein [Pseudomonas]	PP_1665	WP_003252437.1 MULTISPECIES: phosphoribosylformylglycinamidine cyclo-ligase [Pseudomonas]	PP_2000	WP_003247207.1 MULTISPECIES: amidophosphoribosyltransferase [Pseudomonas]	PP_2339	WP_010953302.1 MULTISPECIES: bifunctional aconitate hydratase 2/2-methylisocitrate dehydratase [Pseudomonas]
PP_1601	WP_003252312.1 MULTISPECIES: UDP-3-O-(3-hydroxymyristoyl)glucosamine N-acyltransferase [Pseudomonas]	PP_1714	WP_010952765.1 MULTISPECIES: FKBP-type peptidyl-prolyl cis-trans isomerase [Pseudomonas]	PP_2001	WP_010953012.1 MULTISPECIES: O-succinylhomoserine sulfhydrylase [Pseudomonas]	PP_2355	WP_003250360.1 MULTISPECIES: response regulator [Pseudomonas]
PP_1602	WP_003252314.1 MULTISPECIES: 3-hydroxyacyl-ACP dehydratase FabZ [Pseudomonas]	PP_1720	WP_010952769.1 MULTISPECIES: NAD(P)H-quinone oxidoreductase [Pseudomonas]	PP_2006	WP_049586629.1 MULTISPECIES: TULIP family P47-like protein [Pseudomonas]	PP_2359	WP_010953318.1 MULTISPECIES: spore coat protein U domain-containing protein [Pseudomonas]
PP_1603	WP_010952681.1 MULTISPECIES: acyl-ACP--UDP-N-acetylglucosamine O-acyltransferase [Pseudomonas]	PP_1726	WP_010952774.1 MULTISPECIES: extracellular solute-binding protein [Pseudomonas]	PP_2017	WP_010953026.1 MULTISPECIES: aminopeptidase N [Pseudomonas]	PP_2364	WP_010953323.1 MULTISPECIES: carboxypeptidase family protein [Pseudomonas]
PP_1607	WP_003252323.1 MULTISPECIES: acetyl-CoA carboxylase carboxyltransferase subunit alpha [Pseudomonas]	PP_1733	WP_003252574.1 MULTISPECIES: septum site-determining protein MinD [Pseudomonas]	PP_2036	WP_010953044.1 MULTISPECIES: dihydrodipicolinate synthase family protein [Pseudomonas]	PP_2370	WP_003250391.1 MULTISPECIES: DUF934 domain-containing protein [Pseudomonas]
PP_1610	WP_003252329.1 MULTISPECIES: CTP synthase [Pseudomonas]	PP_1752	WP_010952792.1 MULTISPECIES: polyphosphate:AMP phosphotransferase [Pseudomonas]	PP_2059	WP_003247275.1 MULTISPECIES: CsbD family protein [Pseudomonas]	PP_2371	WP_010953329.1 MULTISPECIES: nitrite/sulfite reductase [Pseudomonas]
PP_1612	WP_003252333.1 MULTISPECIES: phosphopyruvate hydratase [Pseudomonas]	PP_1755	WP_010952795.1 MULTISPECIES: class II fumarate hydratase [Pseudomonas]	PP_2080	WP_049586685.1 MULTISPECIES: NAD-glutamate dehydrogenase [Pseudomonas]	PP_2375	WP_010953333.1 MULTISPECIES: methionine synthase [Pseudomonas]
PP_1617	WP_003252340.1 MULTISPECIES: S-formylglutathione hydrolase [Pseudomonas]	PP_1756	WP_010952796.1 MULTISPECIES: DUF2059 domain-containing protein [Pseudomonas]	PP_2082	WP_003248638.1 MULTISPECIES: phosphoenolpyruvate synthase [Pseudomonas]	PP_2378	WP_003250416.1 MULTISPECIES: Fe-S biogenesis protein NfuA [Gammaproteobacteria]
PP_1629	WP_003252365.1 MULTISPECIES: recombinase RecA [Pseudomonas]	PP_1757	WP_010952797.1 MULTISPECIES: BolA family transcriptional regulator [Pseudomonas]	PP_2084	WP_010953085.1 MULTISPECIES: ribonuclease E activity regulator RraA [Pseudomonas]	PP_2439	WP_003250537.1 MULTISPECIES: peroxiredoxin [Pseudomonas]
PP_1633	WP_003252372.1 MULTISPECIES: quorum-sensing-regulated virulence factor family protein [Pseudomonas]	PP_1763	WP_003252656.1 MULTISPECIES: YciK family oxidoreductase [Pseudomonas]	PP_2087	WP_010953088.1 MULTISPECIES: mechanosensitive ion channel [Pseudomonas]	PP_2442	WP_010953392.1 MULTISPECIES: DUF480 domain-containing protein [Pseudomonas]
PP_1635	WP_010952699.1 MULTISPECIES: response regulator transcription factor [Pseudomonas]	PP_1764	WP_010952803.1 MULTISPECIES: N-acetylmuramic acid 6-phosphate phosphatase MupP [Pseudomonas]	PP_2099	WP_003248695.1 MULTISPECIES: YggL family protein [Pseudomonas]	PP_2443	WP_010953393.1 MULTISPECIES: serine/threonine transporter SstT [Pseudomonas]
PP_1638	WP_003252381.1 MULTISPECIES: ferredoxin-NADP reductase [Pseudomonas]	PP_1765	WP_003252662.1 MULTISPECIES: bifunctional 3-demethylubiquinone 3-O-methyltransferase/2-octaprenyl-6-hydroxy phenol methylase [Pseudomonas]	PP_2105	WP_010953104.1 MULTISPECIES: DUF883 domain-containing protein [Pseudomonas]	PP_2453	WP_010953400.1 MULTISPECIES: asparaginase [Pseudomonas]
PP_1645	WP_010952705.1 MULTISPECIES: arsenate reductase (glutaredoxin) [Pseudomonas]	PP_1767	WP_010952805.1 MULTISPECIES: DNA gyrase subunit A [Pseudomonas]	PP_2111	WP_010953109.1 MULTISPECIES: methyl-accepting chemotaxis protein [Pseudomonas]	PP_2463	WP_003250656.1 MULTISPECIES: cold-shock protein [Gammaproteobacteria]
PP_1646	WP_010952706.1 MULTISPECIES: TlpA family protein disulfide reductase [Pseudomonas]	PP_1768	WP_010952806.1 MULTISPECIES: 3-phosphoserine/phosphohydroxythreonine transaminase [Pseudomonas]	PP_2112	WP_010953110.1 MULTISPECIES: aconitate hydratase AcnA [Pseudomonas]	PP_2465	WP_010953409.1 MULTISPECIES: threonine--tRNA ligase [Pseudomonas]
PP_1656	WP_010952715.1 MULTISPECIES: GTP diphosphokinase [Pseudomonas]	PP_1769	WP_010952807.1 MULTISPECIES: prephenate dehydratase [Pseudomonas]	PP_2121	WP_003248738.1 MULTISPECIES: YgdI/YgdR family lipoprotein [Pseudomonas]	PP_2467	WP_003250667.1 MULTISPECIES: 50S ribosomal protein L35 [Gammaproteobacteria]
PP_1661	WP_010952718.1 MULTISPECIES: GMC family oxidoreductase [Pseudomonas]	PP_1770	WP_010952808.1 MULTISPECIES: bifunctional prephenate dehydrogenase/3-phosphoshikimate 1-carboxyvinyltransferase [Pseudomonas]	PP_2136	WP_010953127.1 MULTISPECIES: fatty acid oxidation complex subunit alpha FadB [Pseudomonas]	PP_2468	WP_003250671.1 MULTISPECIES: 50S ribosomal protein L20 [Bacteria]
PP_1663	WP_010952720.1 MULTISPECIES: DUF3108 domain-containing protein [Pseudomonas]	PP_1771	WP_010952809.1 MULTISPECIES: (d)CMP kinase [Pseudomonas]	PP_2137	WP_010953128.1 MULTISPECIES: acetyl-CoA C-acyltransferase FadA [Pseudomonas]	PP_2469	WP_003250674.1 MULTISPECIES: phenylalanine--tRNA ligase subunit alpha [Pseudomonas]
PP_1665	WP_003252437.1 MULTISPECIES: phosphoribosylformylglycinamidine cyclo-ligase [Pseudomonas]	PP_1776	WP_010952813.1 MULTISPECIES: mannose-1-phosphate guanylyltransferase/mannose-6-phosphate isomerase [Pseudomonas]	PP_2138	WP_003248769.1 MULTISPECIES: DUF1653 domain-containing protein [Pseudomonas]	PP_2470	WP_010953410.1 MULTISPECIES: phenylalanine--tRNA ligase subunit beta [Pseudomonas]
PP_1714	WP_010952765.1 MULTISPECIES: FKBP-type peptidyl-prolyl cis-trans isomerase [Pseudomonas]	PP_1777	WP_010952814.1 MULTISPECIES: phosphomannomutase/phosphoglucomutase [Pseudomonas]	PP_2139	WP_003248770.1 MULTISPECIES: type I DNA topoisomerase [Pseudomonas]	PP_2471	WP_003250679.1 MULTISPECIES: integration host factor subunit alpha [Bacteria]
PP_1720	WP_010952769.1 MULTISPECIES: NAD(P)H-quinone oxidoreductase [Pseudomonas]	PP_1780	WP_049587265.1 MULTISPECIES: glycosyltransferase [Pseudomonas]	PP_2149	WP_010953137.1 MULTISPECIES: glyceraldehyde-3-phosphate dehydrogenase [Pseudomonas]	PP_2528	WP_010953458.1 MULTISPECIES: bifunctional O-acetylhomoserine aminocarboxypropyltransferase/cysteine synthase [Pseudomonas]
PP_1726	WP_010952774.1 MULTISPECIES: extracellular solute-binding protein [Pseudomonas]	PP_1782	WP_010952819.1 MULTISPECIES: dTDP-4-dehydrorhamnose 3,5-epimerase [Pseudomonas]	PP_2151	WP_010953139.1 MULTISPECIES: Si-specific NAD(P)(+) transhydrogenase [Pseudomonas]	PP_2536	WP_010953466.1 MULTISPECIES: glutathione S-transferase [Pseudomonas]
PP_1730	WP_010952777.1 MULTISPECIES: M18 family aminopeptidase [Pseudomonas]	PP_1783	WP_010952820.1 MULTISPECIES: glucose-1-phosphate thymidylyltransferase RfbA [Pseudomonas]	PP_2152	WP_003248799.1 MULTISPECIES: glycerophosphodiester phosphodiesterase [Pseudomonas]	PP_2853	WP_010953759.1 MULTISPECIES: hypothetical protein [Pseudomonas]
PP_1732	WP_003252572.1 MULTISPECIES: cell division topological specificity factor MinE [Pseudomonas]	PP_1786	WP_010952823.1 MULTISPECIES: glycosyltransferase [Pseudomonas]	PP_2161	WP_003248815.1 MULTISPECIES: DUF4404 family protein [Pseudomonas]	PP_2876	WP_010953781.1 MULTISPECIES: class C beta-lactamase [Pseudomonas]
PP_1733	WP_003252574.1 MULTISPECIES: septum site-determining protein MinD [Pseudomonas]	PP_1787	WP_010952824.1 MULTISPECIES: hypothetical protein [Pseudomonas]	PP_2164	WP_010953150.1 MULTISPECIES: PilZ domain-containing protein [Pseudomonas]	PP_2903	WP_010953805.1 MULTISPECIES: peptidyl-prolyl cis-trans isomerase [Pseudomonas]
PP_1752	WP_010952792.1 MULTISPECIES: polyphosphate:AMP phosphotransferase [Pseudomonas]	PP_1789	WP_010952826.1 MULTISPECIES: HAD family hydrolase [Pseudomonas]	PP_2168	WP_010953154.1 MULTISPECIES: transaldolase [Pseudomonas]	PP_2904	WP_010953806.1 MULTISPECIES: glutamine--tRNA ligase/YqeY domain fusion protein [Pseudomonas]
PP_1755	WP_010952795.1 MULTISPECIES: class II fumarate hydratase [Pseudomonas]	PP_1791	WP_010952828.1 MULTISPECIES: aldolase catalytic domain-containing protein [Pseudomonas]	PP_2169	WP_010953155.1 MULTISPECIES: tRNA dihydrouridine(20/20a) synthase DusA [Pseudomonas]	PP_2905	WP_010953807.1 MULTISPECIES: cysteine--tRNA ligase [Pseudomonas]
PP_1756	WP_010952796.1 MULTISPECIES: DUF2059 domain-containing protein [Pseudomonas]	PP_1792	WP_010952829.1 MULTISPECIES: glycosyltransferase [Pseudomonas]	PP_2180	WP_010953166.1 MULTISPECIES: aspartate aminotransferase family protein [Pseudomonas]	PP_2913	WP_010953815.1 MULTISPECIES: porphobilinogen synthase [Pseudomonas]
PP_1763	WP_003252656.1 MULTISPECIES: YciK family oxidoreductase [Pseudomonas]	PP_1794	WP_010952831.1 MULTISPECIES: DUF4214 domain-containing protein [Pseudomonas]	PP_2182	WP_003248857.1 MULTISPECIES: ProQ/FinO family protein [Pseudomonas]	PP_2928	WP_003248123.1 MULTISPECIES: saccharopine dehydrogenase family protein [Pseudomonas]
PP_1764	WP_010952803.1 MULTISPECIES: N-acetylmuramic acid 6-phosphate phosphatase MupP [Pseudomonas]	PP_1800	WP_010952836.1 MULTISPECIES: GDP-mannose 4,6-dehydratase [Pseudomonas]	PP_2187	WP_010953172.1 MULTISPECIES: universal stress protein [Pseudomonas]	PP_2932	WP_010953832.1 MULTISPECIES: amidase [Pseudomonas]
PP_1765	WP_003252662.1 MULTISPECIES: bifunctional 3-demethylubiquinone 3-O-methyltransferase/2-octaprenyl-6-hydroxy phenol methylase [Pseudomonas]	PP_1808	WP_010952844.1 MULTISPECIES: glucose-6-phosphate isomerase [Pseudomonas]	PP_2215	WP_010953196.1 MULTISPECIES: acetyl-CoA C-acyltransferase [Pseudomonas]	PP_3072	WP_010953971.1 MULTISPECIES: serine protease inhibitor ecotin [Pseudomonas]
PP_1767	WP_010952805.1 MULTISPECIES: DNA gyrase subunit A [Pseudomonas]	PP_1816	WP_010952852.1 MULTISPECIES: NADP-dependent oxidoreductase [Pseudomonas]	PP_2217	WP_003250095.1 MULTISPECIES: enoyl-CoA hydratase [Pseudomonas]	PP_3079	WP_003248318.1 MULTISPECIES: peptidylprolyl isomerase [Pseudomonas]
PP_1768	WP_010952806.1 MULTISPECIES: 3-phosphoserine/phosphohydroxythreonine transaminase [Pseudomonas]	PP_1826	WP_003252796.1 MULTISPECIES: cysteine hydrolase [Pseudomonas]	PP_2233	WP_010953209.1 MULTISPECIES: cysteine hydrolase [Pseudomonas]	PP_3088	WP_010953986.1 MULTISPECIES: type VI secretion system protein TssA [Pseudomonas]
PP_1769	WP_010952807.1 MULTISPECIES: prephenate dehydratase [Pseudomonas]	PP_1827	WP_010952860.1 MULTISPECIES: 50S ribosomal protein L3 N(5)-glutamine methyltransferase [Pseudomonas]	PP_2296	WP_010953267.1 MULTISPECIES: hypothetical protein [Pseudomonas]	PP_3091	WP_010953989.1 MULTISPECIES: hypothetical protein [Pseudomonas]
PP_1770	WP_010952808.1 MULTISPECIES: bifunctional prephenate dehydrogenase/3-phosphoshikimate 1-carboxyvinyltransferase [Pseudomonas]	PP_1830	WP_003252803.1 MULTISPECIES: chorismate synthase [Pseudomonas]	PP_2299	WP_014753846.1 MULTISPECIES: trigger factor [Pseudomonas]	PP_3099	WP_003248356.1 MULTISPECIES: type VI secretion system contractile sheath large subunit [Pseudomonas]
PP_1771	WP_010952809.1 MULTISPECIES: (d)CMP kinase [Pseudomonas]	PP_1849	WP_010952880.1 MULTISPECIES: hypothetical protein [Pseudomonas]	PP_2300	WP_003259400.1 MULTISPECIES: ATP-dependent Clp endopeptidase proteolytic subunit ClpP [Gammaproteobacteria]	PP_3106	WP_010953999.1 MULTISPECIES: type VI secretion system tip protein VgrG [Pseudomonas]
PP_1776	WP_010952813.1 MULTISPECIES: mannose-1-phosphate guanylyltransferase/mannose-6-phosphate isomerase [Pseudomonas]	PP_1858	WP_003252871.1 MULTISPECIES: elongation factor P [Pseudomonas]	PP_2302	WP_010953272.1 MULTISPECIES: endopeptidase La [Pseudomonas]	PP_3108	WP_010954001.1 MULTISPECIES: RHS domain-containing protein [Pseudomonas]
PP_1777	WP_010952814.1 MULTISPECIES: phosphomannomutase/phosphoglucomutase [Pseudomonas]	PP_1859	WP_010952889.1 MULTISPECIES: organic hydroperoxide resistance protein [Pseudomonas]	PP_2304	WP_010953273.1 MULTISPECIES: SurA N-terminal domain-containing protein [Pseudomonas]	PP_3122	WP_004374230.1 MULTISPECIES: CoA transferase subunit A [Pseudomonas]
PP_1780	WP_049587265.1 MULTISPECIES: glycosyltransferase [Pseudomonas]	PP_1868	WP_003247096.1 MULTISPECIES: DEAD/DEAH box helicase [Pseudomonas]	PP_2307	WP_010953275.1 MULTISPECIES: CHAD domain-containing protein [Pseudomonas]	PP_3123	WP_010954014.1 MULTISPECIES: CoA transferase subunit B [Pseudomonas]
PP_1782	WP_010952819.1 MULTISPECIES: dTDP-4-dehydrorhamnose 3,5-epimerase [Pseudomonas]	PP_1871	WP_010952899.1 MULTISPECIES: protease HtpX [Pseudomonas]	PP_2310	WP_010953278.1 MULTISPECIES: methyl-accepting chemotaxis protein [Pseudomonas]	PP_3157	WP_010954045.1 MULTISPECIES: histidinol-phosphatase [Pseudomonas]
PP_1783	WP_010952820.1 MULTISPECIES: glucose-1-phosphate thymidylyltransferase RfbA [Pseudomonas]	PP_1893	WP_010952920.1 MULTISPECIES: acyl-CoA dehydrogenase [Pseudomonas]	PP_2322	WP_003250288.1 MULTISPECIES: hypothetical protein [Bacteria]	PP_3232	WP_010954116.1 MULTISPECIES: GNAT family N-acetyltransferase [Pseudomonas]
PP_1784	WP_010952821.1 MULTISPECIES: dTDP-4-dehydrorhamnose reductase [Pseudomonas]	PP_1901	WP_003247142.1 MULTISPECIES: Trm112 family protein [Bacteria]	PP_2327	WP_010953293.1 MULTISPECIES: HTH-type transcriptional regulator CysB [Pseudomonas]	PP_3248	WP_010954130.1 MULTISPECIES: Dyp-type peroxidase [Pseudomonas]
PP_1785	WP_010952822.1 MULTISPECIES: dTDP-glucose 4,6-dehydratase [Pseudomonas]	PP_1905	WP_010952930.1 MULTISPECIES: ribonuclease E [Pseudomonas]	PP_2328	WP_003250299.1 MULTISPECIES: phosphoadenylyl-sulfate reductase [Pseudomonas]	PP_3325	WP_010954204.1 MULTISPECIES: TonB-dependent siderophore receptor [Pseudomonas]
PP_1786	WP_010952823.1 MULTISPECIES: glycosyltransferase [Pseudomonas]	PP_1908	WP_010952932.1 MULTISPECIES: S49 family peptidase [Pseudomonas]	PP_2331	WP_010953296.1 MULTISPECIES: inactive transglutaminase family protein [Pseudomonas]	PP_3326	WP_010954205.1 MULTISPECIES: DUF4198 domain-containing protein [Pseudomonas]
PP_1787	WP_010952824.1 MULTISPECIES: hypothetical protein [Pseudomonas]	PP_1911	WP_003247154.1 MULTISPECIES: 50S ribosomal protein L32 [Gammaproteobacteria]	PP_2334	WP_010953298.1 MULTISPECIES: methylisocitrate lyase [Pseudomonas]	PP_3332	WP_010954210.1 MULTISPECIES: cytochrome c5 family protein [Pseudomonas]
PP_1791	WP_010952828.1 MULTISPECIES: aldolase catalytic domain-containing protein [Pseudomonas]	PP_1913	WP_010952936.1 MULTISPECIES: ACP S-malonyltransferase [Pseudomonas]	PP_2335	WP_003250313.1 MULTISPECIES: 2-methylcitrate synthase [Pseudomonas]	PP_3340	WP_010954216.1 MULTISPECIES: TonB-dependent receptor [Pseudomonas]
PP_1792	WP_010952829.1 MULTISPECIES: glycosyltransferase [Pseudomonas]	PP_1914	WP_003247160.1 MULTISPECIES: 3-oxoacyl-ACP reductase FabG [Gammaproteobacteria]	PP_2336	WP_010953299.1 MULTISPECIES: Fe/S-dependent 2-methylisocitrate dehydratase AcnD [Pseudomonas]	PP_3354	WP_010954230.1 MULTISPECIES: acyl-CoA dehydrogenase [Pseudomonas]
PP_1794	WP_010952831.1 MULTISPECIES: DUF4214 domain-containing protein [Pseudomonas]	PP_1915	WP_010952937.1 MULTISPECIES: acyl carrier protein [Pseudomonas]	PP_2339	WP_010953302.1 MULTISPECIES: bifunctional aconitate hydratase 2/2-methylisocitrate dehydratase [Pseudomonas]	PP_3356	WP_049587830.1 MULTISPECIES: feruloyl-CoA synthase [Pseudomonas]
PP_1800	WP_010952836.1 MULTISPECIES: GDP-mannose 4,6-dehydratase [Pseudomonas]	PP_1916	WP_010952938.1 MULTISPECIES: beta-ketoacyl-ACP synthase II [Pseudomonas]	PP_2345	WP_010953306.1 MULTISPECIES: PepSY domain-containing protein [Pseudomonas]	PP_3357	WP_010954233.1 MULTISPECIES: aldehyde dehydrogenase [Pseudomonas]
PP_1808	WP_010952844.1 MULTISPECIES: glucose-6-phosphate isomerase [Pseudomonas]	PP_1972	WP_010952990.1 MULTISPECIES: aspartate/tyrosine/aromatic aminotransferase [Pseudomonas]	PP_2355	WP_003250360.1 MULTISPECIES: response regulator [Pseudomonas]	PP_3358	WP_010954234.1 MULTISPECIES: p-hydroxycinnamoyl CoA hydratase/lyase [Pseudomonas]
PP_1815	WP_010952851.1 MULTISPECIES: orotidine-5'-phosphate decarboxylase [Gammaproteobacteria]	PP_1985	WP_010953002.1 MULTISPECIES: 3-isopropylmalate dehydratase large subunit [Pseudomonas]	PP_2359	WP_010953318.1 MULTISPECIES: spore coat protein U domain-containing protein [Pseudomonas]	PP_3359	WP_010954235.1 MULTISPECIES: MarR family transcriptional regulator [Pseudomonas]
PP_1816	WP_010952852.1 MULTISPECIES: NADP-dependent oxidoreductase [Pseudomonas]	PP_1986	WP_010953003.1 MULTISPECIES: 3-isopropylmalate dehydratase small subunit [Pseudomonas]	PP_2364	WP_010953323.1 MULTISPECIES: carboxypeptidase family protein [Pseudomonas]	PP_3376	WP_010954249.1 MULTISPECIES: D-glycerate dehydrogenase [Pseudomonas]
PP_1827	WP_010952860.1 MULTISPECIES: 50S ribosomal protein L3 N(5)-glutamine methyltransferase [Pseudomonas]	PP_1988	WP_003247194.1 MULTISPECIES: 3-isopropylmalate dehydrogenase [Pseudomonas]	PP_2370	WP_003250391.1 MULTISPECIES: DUF934 domain-containing protein [Pseudomonas]	PP_3378	WP_010954251.1 MULTISPECIES: sugar kinase [Pseudomonas]
PP_1830	WP_003252803.1 MULTISPECIES: chorismate synthase [Pseudomonas]	PP_1989	WP_003247195.1 MULTISPECIES: aspartate-semialdehyde dehydrogenase [Pseudomonas]	PP_2371	WP_010953329.1 MULTISPECIES: nitrite/sulfite reductase [Pseudomonas]	PP_3379	WP_010954252.1 MULTISPECIES: xylose isomerase [Pseudomonas]
PP_1845	WP_010952876.1 MULTISPECIES: crotonase/enoyl-CoA hydratase family protein [Pseudomonas]	PP_1993	WP_010953007.1 MULTISPECIES: LysM peptidoglycan-binding domain-containing protein [Pseudomonas]	PP_2375	WP_010953333.1 MULTISPECIES: methionine synthase [Pseudomonas]	PP_3380	WP_010954253.1 MULTISPECIES: transcriptional regulator PtxS [Pseudomonas]
PP_1849	WP_010952880.1 MULTISPECIES: hypothetical protein [Pseudomonas]	PP_1996	WP_004574892.1 MULTISPECIES: acetyl-CoA carboxylase carboxyltransferase subunit beta [Pseudomonas]	PP_2378	WP_003250416.1 MULTISPECIES: Fe-S biogenesis protein NfuA [Gammaproteobacteria]	PP_3384	WP_010954256.1 MULTISPECIES: gluconate 2-dehydrogenase subunit 3 family protein [Pseudomonas]
PP_1858	WP_003252871.1 MULTISPECIES: elongation factor P [Pseudomonas]	PP_2000	WP_003247207.1 MULTISPECIES: amidophosphoribosyltransferase [Pseudomonas]	PP_2439	WP_003250537.1 MULTISPECIES: peroxiredoxin [Pseudomonas]	PP_3416	WP_010954284.1 MULTISPECIES: gluconokinase [Pseudomonas]
PP_1859	WP_010952889.1 MULTISPECIES: organic hydroperoxide resistance protein [Pseudomonas]	PP_2006	WP_049586629.1 MULTISPECIES: TULIP family P47-like protein [Pseudomonas]	PP_2442	WP_010953392.1 MULTISPECIES: DUF480 domain-containing protein [Pseudomonas]	PP_3417	WP_010954285.1 MULTISPECIES: GntP family permease [Pseudomonas]
PP_1868	WP_003247096.1 MULTISPECIES: DEAD/DEAH box helicase [Pseudomonas]	PP_2017	WP_010953026.1 MULTISPECIES: aminopeptidase N [Pseudomonas]	PP_2443	WP_010953393.1 MULTISPECIES: serine/threonine transporter SstT [Pseudomonas]	PP_3431	WP_010954297.1 MULTISPECIES: type 1 glutamine amidotransferase domain-containing protein [Pseudomonas]
PP_1871	WP_010952899.1 MULTISPECIES: protease HtpX [Pseudomonas]	PP_2080	WP_049586685.1 MULTISPECIES: NAD-glutamate dehydrogenase [Pseudomonas]	PP_2453	WP_010953400.1 MULTISPECIES: asparaginase [Pseudomonas]	PP_3433	WP_010954299.1 MULTISPECIES: 4-hydroxyphenylpyruvate dioxygenase [Pseudomonas]
PP_1883	WP_049586916.1 MULTISPECIES: hypothetical protein [Pseudomonas]	PP_2082	WP_003248638.1 MULTISPECIES: phosphoenolpyruvate synthase [Pseudomonas]	PP_2463	WP_003250656.1 MULTISPECIES: cold-shock protein [Gammaproteobacteria]	PP_3443	WP_010954309.1 MULTISPECIES: NADP-dependent glyceraldehyde-3-phosphate dehydrogenase [Pseudomonas]
PP_1893	WP_010952920.1 MULTISPECIES: acyl-CoA dehydrogenase [Pseudomonas]	PP_2084	WP_010953085.1 MULTISPECIES: ribonuclease E activity regulator RraA [Pseudomonas]	PP_2465	WP_010953409.1 MULTISPECIES: threonine--tRNA ligase [Pseudomonas]	PP_3491	WP_010954354.1 MULTISPECIES: enoyl-CoA hydratase/isomerase family protein [Pseudomonas]
PP_1901	WP_003247142.1 MULTISPECIES: Trm112 family protein [Bacteria]	PP_2087	WP_010953088.1 MULTISPECIES: mechanosensitive ion channel [Pseudomonas]	PP_2467	WP_003250667.1 MULTISPECIES: 50S ribosomal protein L35 [Gammaproteobacteria]	PP_3511	WP_010954369.1 MULTISPECIES: branched-chain amino acid aminotransferase [Pseudomonas]
PP_1905	WP_010952930.1 MULTISPECIES: ribonuclease E [Pseudomonas]	PP_2089	WP_010953090.1 MULTISPECIES: OmpA family protein [Pseudomonas]	PP_2468	WP_003250671.1 MULTISPECIES: 50S ribosomal protein L20 [Bacteria]	PP_3537	WP_010954394.1 MULTISPECIES: 4-hydroxybenzoate 3-monooxygenase [Pseudomonas]
PP_1908	WP_010952932.1 MULTISPECIES: S49 family peptidase [Pseudomonas]	PP_2105	WP_010953104.1 MULTISPECIES: DUF883 domain-containing protein [Pseudomonas]	PP_2469	WP_003250674.1 MULTISPECIES: phenylalanine--tRNA ligase subunit alpha [Pseudomonas]	PP_3558	WP_010954413.1 MULTISPECIES: ABC transporter substrate-binding protein [Pseudomonas]
PP_1911	WP_003247154.1 MULTISPECIES: 50S ribosomal protein L32 [Gammaproteobacteria]	PP_2112	WP_010953110.1 MULTISPECIES: aconitate hydratase AcnA [Pseudomonas]	PP_2470	WP_010953410.1 MULTISPECIES: phenylalanine--tRNA ligase subunit beta [Pseudomonas]	PP_3578	WP_010954431.1 MULTISPECIES: alpha-D-glucose phosphate-specific phosphoglucomutase [Pseudomonas]
PP_1913	WP_010952936.1 MULTISPECIES: ACP S-malonyltransferase [Pseudomonas]	PP_2121	WP_003248738.1 MULTISPECIES: YgdI/YgdR family lipoprotein [Pseudomonas]	PP_2471	WP_003250679.1 MULTISPECIES: integration host factor subunit alpha [Bacteria]	PP_3587	WP_010954437.1 MULTISPECIES: thiol peroxidase [Pseudomonas]
PP_1914	WP_003247160.1 MULTISPECIES: 3-oxoacyl-ACP reductase FabG [Gammaproteobacteria]	PP_2136	WP_010953127.1 MULTISPECIES: fatty acid oxidation complex subunit alpha FadB [Pseudomonas]	PP_2486	WP_010953422.1 MULTISPECIES: alkene reductase [Pseudomonas]	PP_3590	WP_003247729.1 MULTISPECIES: aspartate/tyrosine/aromatic aminotransferase [Pseudomonas]
PP_1915	WP_010952937.1 MULTISPECIES: acyl carrier protein [Pseudomonas]	PP_2139	WP_003248770.1 MULTISPECIES: type I DNA topoisomerase [Pseudomonas]	PP_2488	WP_010487163.1 MULTISPECIES: NAD-dependent succinate-semialdehyde dehydrogenase [Pseudomonas]	PP_3611	WP_010954456.1 MULTISPECIES: hypothetical protein [Pseudomonas]
PP_1916	WP_010952938.1 MULTISPECIES: beta-ketoacyl-ACP synthase II [Pseudomonas]	PP_2149	WP_010953137.1 MULTISPECIES: glyceraldehyde-3-phosphate dehydrogenase [Pseudomonas]	PP_2536	WP_010953466.1 MULTISPECIES: glutathione S-transferase [Pseudomonas]	PP_3620	WP_003256021.1 MULTISPECIES: OsmC domain/YcaO domain-containing protein [Pseudomonas]
PP_1972	WP_010952990.1 MULTISPECIES: aspartate/tyrosine/aromatic aminotransferase [Pseudomonas]	PP_2151	WP_010953139.1 MULTISPECIES: Si-specific NAD(P)(+) transhydrogenase [Pseudomonas]	PP_2827	WP_010953736.1 MULTISPECIES: zinc-dependent alcohol dehydrogenase family protein [Pseudomonas]	PP_3621	WP_003256023.1 MULTISPECIES: (2Fe-2S)-binding protein [Pseudomonas]
PP_1977	WP_010952995.1 MULTISPECIES: glutamate--tRNA ligase [Pseudomonas]	PP_2161	WP_003248815.1 MULTISPECIES: DUF4404 family protein [Pseudomonas]	PP_2853	WP_010953759.1 MULTISPECIES: hypothetical protein [Pseudomonas]	PP_3638	WP_010954480.1 MULTISPECIES: acyl-CoA/acyl-ACP dehydrogenase [Pseudomonas]
PP_1985	WP_010953002.1 MULTISPECIES: 3-isopropylmalate dehydratase large subunit [Pseudomonas]	PP_2163	WP_010953149.1 MULTISPECIES: VacJ family lipoprotein [Pseudomonas]	PP_2903	WP_010953805.1 MULTISPECIES: peptidyl-prolyl cis-trans isomerase [Pseudomonas]	PP_3649	WP_010954490.1 MULTISPECIES: GntR family transcriptional regulator [Pseudomonas]
PP_1986	WP_010953003.1 MULTISPECIES: 3-isopropylmalate dehydratase small subunit [Pseudomonas]	PP_2168	WP_010953154.1 MULTISPECIES: transaldolase [Pseudomonas]	PP_2904	WP_010953806.1 MULTISPECIES: glutamine--tRNA ligase/YqeY domain fusion protein [Pseudomonas]	PP_3662	WP_003256095.1 MULTISPECIES: LOG family protein [Pseudomonas]
PP_1988	WP_003247194.1 MULTISPECIES: 3-isopropylmalate dehydrogenase [Pseudomonas]	PP_2169	WP_010953155.1 MULTISPECIES: tRNA dihydrouridine(20/20a) synthase DusA [Pseudomonas]	PP_2905	WP_010953807.1 MULTISPECIES: cysteine--tRNA ligase [Pseudomonas]	PP_3668	WP_010954507.1 MULTISPECIES: catalase/peroxidase HPI [Pseudomonas]
PP_1989	WP_003247195.1 MULTISPECIES: aspartate-semialdehyde dehydrogenase [Pseudomonas]	PP_2182	WP_003248857.1 MULTISPECIES: ProQ/FinO family protein [Pseudomonas]	PP_2913	WP_010953815.1 MULTISPECIES: porphobilinogen synthase [Pseudomonas]	PP_3671	WP_010954510.1 MULTISPECIES: aldo/keto reductase [Pseudomonas]
PP_1993	WP_010953007.1 MULTISPECIES: LysM peptidoglycan-binding domain-containing protein [Pseudomonas]	PP_2187	WP_010953172.1 MULTISPECIES: universal stress protein [Pseudomonas]	PP_2928	WP_003248123.1 MULTISPECIES: saccharopine dehydrogenase family protein [Pseudomonas]	PP_3691	WP_010954527.1 MULTISPECIES: DUF3320 domain-containing protein [Pseudomonas]
PP_1996	WP_004574892.1 MULTISPECIES: acetyl-CoA carboxylase carboxyltransferase subunit beta [Pseudomonas]	PP_2215	WP_010953196.1 MULTISPECIES: acetyl-CoA C-acyltransferase [Pseudomonas]	PP_2929	WP_003248125.1 MULTISPECIES: carboxynorspermidine decarboxylase [Pseudomonas]	PP_3693	WP_010954529.1 MULTISPECIES: DNA binding protein [Pseudomonas]
PP_2000	WP_003247207.1 MULTISPECIES: amidophosphoribosyltransferase [Pseudomonas]	PP_2217	WP_003250095.1 MULTISPECIES: enoyl-CoA hydratase [Pseudomonas]	PP_2932	WP_010953832.1 MULTISPECIES: amidase [Pseudomonas]	PP_3722	WP_010954558.1 MULTISPECIES: alanine racemase [Pseudomonas]
PP_2006	WP_049586629.1 MULTISPECIES: TULIP family P47-like protein [Pseudomonas]	PP_2233	WP_010953209.1 MULTISPECIES: cysteine hydrolase [Pseudomonas]	PP_2942	WP_010953842.1 MULTISPECIES: response regulator [Pseudomonas]	PP_3736	WP_010954571.1 MULTISPECIES: aromatic ring-hydroxylating dioxygenase subunit alpha [Pseudomonas]
PP_2017	WP_010953026.1 MULTISPECIES: aminopeptidase N [Pseudomonas]	PP_2299	WP_014753846.1 MULTISPECIES: trigger factor [Pseudomonas]	PP_2981	WP_010953881.1 MULTISPECIES: site-specific integrase [Pseudomonas]	PP_3737	WP_010954572.1 MULTISPECIES: oxidoreductase [Pseudomonas]
PP_2036	WP_010953044.1 MULTISPECIES: dihydrodipicolinate synthase family protein [Pseudomonas]	PP_2300	WP_003259400.1 MULTISPECIES: ATP-dependent Clp endopeptidase proteolytic subunit ClpP [Gammaproteobacteria]	PP_3072	WP_010953971.1 MULTISPECIES: serine protease inhibitor ecotin [Pseudomonas]	PP_3754	WP_010954586.1 MULTISPECIES: acetyl-CoA C-acyltransferase family protein [Pseudomonas]
PP_2037	WP_003247249.1 MULTISPECIES: aldolase [Pseudomonas]	PP_2302	WP_010953272.1 MULTISPECIES: endopeptidase La [Pseudomonas]	PP_3079	WP_003248318.1 MULTISPECIES: peptidylprolyl isomerase [Pseudomonas]	PP_3765	WP_010954596.1 MULTISPECIES: DNA binding protein [Pseudomonas]
PP_2080	WP_049586685.1 MULTISPECIES: NAD-glutamate dehydrogenase [Pseudomonas]	PP_2304	WP_010953273.1 MULTISPECIES: SurA N-terminal domain-containing protein [Pseudomonas]	PP_3091	WP_010953989.1 MULTISPECIES: hypothetical protein [Pseudomonas]	PP_3766	WP_010954597.1 MULTISPECIES: lactoylglutathione lyase [Pseudomonas]
PP_2082	WP_003248638.1 MULTISPECIES: phosphoenolpyruvate synthase [Pseudomonas]	PP_2310	WP_010953278.1 MULTISPECIES: methyl-accepting chemotaxis protein [Pseudomonas]	PP_3099	WP_003248356.1 MULTISPECIES: type VI secretion system contractile sheath large subunit [Pseudomonas]	PP_3768	WP_010954598.1 MULTISPECIES: shikimate 5-dehydrogenase [Pseudomonas]
PP_2084	WP_010953085.1 MULTISPECIES: ribonuclease E activity regulator RraA [Pseudomonas]	PP_2322	WP_003250288.1 MULTISPECIES: hypothetical protein [Bacteria]	PP_3106	WP_010953999.1 MULTISPECIES: type VI secretion system tip protein VgrG [Pseudomonas]	PP_3775	WP_010954605.1 MULTISPECIES: N-methyl-L-tryptophan oxidase [Pseudomonas]
PP_2087	WP_010953088.1 MULTISPECIES: mechanosensitive ion channel [Pseudomonas]	PP_2327	WP_010953293.1 MULTISPECIES: HTH-type transcriptional regulator CysB [Pseudomonas]	PP_3108	WP_010954001.1 MULTISPECIES: RHS domain-containing protein [Pseudomonas]	PP_3778	WP_010954608.1 MULTISPECIES: pyrroline-5-carboxylate reductase [Pseudomonas]
PP_2089	WP_010953090.1 MULTISPECIES: OmpA family protein [Pseudomonas]	PP_2328	WP_003250299.1 MULTISPECIES: phosphoadenylyl-sulfate reductase [Pseudomonas]	PP_3127	WP_010954017.1 MULTISPECIES: LPS biosynthesis protein [Pseudomonas]	PP_3783	WP_010954613.1 MULTISPECIES: chlorinating enzyme [Pseudomonas]
PP_2099	WP_003248695.1 MULTISPECIES: YggL family protein [Pseudomonas]	PP_2334	WP_010953298.1 MULTISPECIES: methylisocitrate lyase [Pseudomonas]	PP_3185	WP_010954070.1 MULTISPECIES: TenA family protein [Pseudomonas]	PP_3784	WP_010954614.1 MULTISPECIES: hypothetical protein [Pseudomonas]
PP_2105	WP_010953104.1 MULTISPECIES: DUF883 domain-containing protein [Pseudomonas]	PP_2335	WP_003250313.1 MULTISPECIES: 2-methylcitrate synthase [Pseudomonas]	PP_3232	WP_010954116.1 MULTISPECIES: GNAT family N-acetyltransferase [Pseudomonas]	PP_3786	WP_010954616.1 MULTISPECIES: aminotransferase class I/II-fold pyridoxal phosphate-dependent enzyme [Pseudomonas]
PP_2112	WP_010953110.1 MULTISPECIES: aconitate hydratase AcnA [Pseudomonas]	PP_2336	WP_010953299.1 MULTISPECIES: Fe/S-dependent 2-methylisocitrate dehydratase AcnD [Pseudomonas]	PP_3248	WP_010954130.1 MULTISPECIES: Dyp-type peroxidase [Pseudomonas]	PP_3790	WP_010954620.1 MULTISPECIES: diaminopimelate epimerase [Pseudomonas]
PP_2121	WP_003248738.1 MULTISPECIES: YgdI/YgdR family lipoprotein [Pseudomonas]	PP_2339	WP_010953302.1 MULTISPECIES: bifunctional aconitate hydratase 2/2-methylisocitrate dehydratase [Pseudomonas]	PP_3288	WP_010954167.1 MULTISPECIES: universal stress protein [Pseudomonas]	PP_3819	WP_010954648.1 MULTISPECIES: glutathione-disulfide reductase [Pseudomonas]
PP_2136	WP_010953127.1 MULTISPECIES: fatty acid oxidation complex subunit alpha FadB [Pseudomonas]	PP_2355	WP_003250360.1 MULTISPECIES: response regulator [Pseudomonas]	PP_3324	WP_049587854.1 MULTISPECIES: GTP cyclohydrolase I FolE2 [Pseudomonas]	PP_3821	WP_010954649.1 MULTISPECIES: UTP--glucose-1-phosphate uridylyltransferase GalU [Pseudomonas]
PP_2139	WP_003248770.1 MULTISPECIES: type I DNA topoisomerase [Pseudomonas]	PP_2359	WP_010953318.1 MULTISPECIES: spore coat protein U domain-containing protein [Pseudomonas]	PP_3325	WP_010954204.1 MULTISPECIES: TonB-dependent siderophore receptor [Pseudomonas]	PP_3832	WP_010954659.1 MULTISPECIES: carbon storage regulator CsrA [Pseudomonas]
PP_2149	WP_010953137.1 MULTISPECIES: glyceraldehyde-3-phosphate dehydrogenase [Pseudomonas]	PP_2370	WP_003250391.1 MULTISPECIES: DUF934 domain-containing protein [Pseudomonas]	PP_3326	WP_010954205.1 MULTISPECIES: DUF4198 domain-containing protein [Pseudomonas]	PP_3839	WP_010954666.1 MULTISPECIES: alcohol dehydrogenase AdhP [Pseudomonas]
PP_2151	WP_010953139.1 MULTISPECIES: Si-specific NAD(P)(+) transhydrogenase [Pseudomonas]	PP_2371	WP_010953329.1 MULTISPECIES: nitrite/sulfite reductase [Pseudomonas]	PP_3332	WP_010954210.1 MULTISPECIES: cytochrome c5 family protein [Pseudomonas]	PP_3909	WP_010954735.1 MULTISPECIES: hypothetical protein [Pseudomonas]
PP_2161	WP_003248815.1 MULTISPECIES: DUF4404 family protein [Pseudomonas]	PP_2375	WP_010953333.1 MULTISPECIES: methionine synthase [Pseudomonas]	PP_3354	WP_010954230.1 MULTISPECIES: acyl-CoA dehydrogenase [Pseudomonas]	PP_3924	WP_003251077.1 MULTISPECIES: SCP2 sterol-binding domain-containing protein [Pseudomonas]
PP_2168	WP_010953154.1 MULTISPECIES: transaldolase [Pseudomonas]	PP_2378	WP_003250416.1 MULTISPECIES: Fe-S biogenesis protein NfuA [Gammaproteobacteria]	PP_3356	WP_049587830.1 MULTISPECIES: feruloyl-CoA synthase [Pseudomonas]	PP_3951	WP_010954768.1 MULTISPECIES: 3-oxoacid CoA-transferase subunit A [Gammaproteobacteria]
PP_2182	WP_003248857.1 MULTISPECIES: ProQ/FinO family protein [Pseudomonas]	PP_2439	WP_003250537.1 MULTISPECIES: peroxiredoxin [Pseudomonas]	PP_3357	WP_010954233.1 MULTISPECIES: aldehyde dehydrogenase [Pseudomonas]	PP_3952	WP_003251131.1 MULTISPECIES: CoA transferase subunit B [Gammaproteobacteria]
PP_2187	WP_010953172.1 MULTISPECIES: universal stress protein [Pseudomonas]	PP_2442	WP_010953392.1 MULTISPECIES: DUF480 domain-containing protein [Pseudomonas]	PP_3358	WP_010954234.1 MULTISPECIES: p-hydroxycinnamoyl CoA hydratase/lyase [Pseudomonas]	PP_3957	WP_010954773.1 MULTISPECIES: choline BCCT transporter BetT [Pseudomonas]
PP_2215	WP_010953196.1 MULTISPECIES: acetyl-CoA C-acyltransferase [Pseudomonas]	PP_2453	WP_010953400.1 MULTISPECIES: asparaginase [Pseudomonas]	PP_3359	WP_010954235.1 MULTISPECIES: MarR family transcriptional regulator [Pseudomonas]	PP_3988	WP_010954799.1 MULTISPECIES: ATP-binding protein [Pseudomonas]
PP_2217	WP_003250095.1 MULTISPECIES: enoyl-CoA hydratase [Pseudomonas]	PP_2463	WP_003250656.1 MULTISPECIES: cold-shock protein [Gammaproteobacteria]	PP_3376	WP_010954249.1 MULTISPECIES: D-glycerate dehydrogenase [Pseudomonas]	PP_3990	WP_003251184.1 MULTISPECIES: Bax inhibitor-1/YccA family protein [Pseudomonas]
PP_2233	WP_010953209.1 MULTISPECIES: cysteine hydrolase [Pseudomonas]	PP_2465	WP_010953409.1 MULTISPECIES: threonine--tRNA ligase [Pseudomonas]	PP_3378	WP_010954251.1 MULTISPECIES: sugar kinase [Pseudomonas]	PP_4000	WP_010954808.1 MULTISPECIES: serine--tRNA ligase [Pseudomonas]
PP_2299	WP_014753846.1 MULTISPECIES: trigger factor [Pseudomonas]	PP_2467	WP_003250667.1 MULTISPECIES: 50S ribosomal protein L35 [Gammaproteobacteria]	PP_3379	WP_010954252.1 MULTISPECIES: xylose isomerase [Pseudomonas]	PP_4003	WP_003251209.1 MULTISPECIES: outer membrane lipoprotein chaperone LolA [Pseudomonas]
PP_2300	WP_003259400.1 MULTISPECIES: ATP-dependent Clp endopeptidase proteolytic subunit ClpP [Gammaproteobacteria]	PP_2468	WP_003250671.1 MULTISPECIES: 50S ribosomal protein L20 [Bacteria]	PP_3380	WP_010954253.1 MULTISPECIES: transcriptional regulator PtxS [Pseudomonas]	PP_4007	WP_002553999.1 MULTISPECIES: translation initiation factor IF-1 [Bacteria]
PP_2302	WP_010953272.1 MULTISPECIES: endopeptidase La [Pseudomonas]	PP_2469	WP_003250674.1 MULTISPECIES: phenylalanine--tRNA ligase subunit alpha [Pseudomonas]	PP_3383	WP_010954255.1 MULTISPECIES: GMC family oxidoreductase [Pseudomonas]	PP_4008	WP_010954812.1 MULTISPECIES: ATP-dependent Clp protease ATP-binding subunit ClpA [Pseudomonas]
PP_2304	WP_010953273.1 MULTISPECIES: SurA N-terminal domain-containing protein [Pseudomonas]	PP_2470	WP_010953410.1 MULTISPECIES: phenylalanine--tRNA ligase subunit beta [Pseudomonas]	PP_3384	WP_010954256.1 MULTISPECIES: gluconate 2-dehydrogenase subunit 3 family protein [Pseudomonas]	PP_4010	WP_010954813.1 MULTISPECIES: cold shock domain-containing protein CspD [Pseudomonas]
PP_2310	WP_010953278.1 MULTISPECIES: methyl-accepting chemotaxis protein [Pseudomonas]	PP_2536	WP_010953466.1 MULTISPECIES: glutathione S-transferase [Pseudomonas]	PP_3416	WP_010954284.1 MULTISPECIES: gluconokinase [Pseudomonas]	PP_4011	WP_010954814.1 MULTISPECIES: NADP-dependent isocitrate dehydrogenase [Pseudomonas]
PP_2322	WP_003250288.1 MULTISPECIES: hypothetical protein [Bacteria]	PP_2853	WP_010953759.1 MULTISPECIES: hypothetical protein [Pseudomonas]	PP_3417	WP_010954285.1 MULTISPECIES: GntP family permease [Pseudomonas]	PP_4012	WP_010954815.1 MULTISPECIES: NADP-dependent isocitrate dehydrogenase [Pseudomonas]
PP_2327	WP_010953293.1 MULTISPECIES: HTH-type transcriptional regulator CysB [Pseudomonas]	PP_2867	WP_010953772.1 MULTISPECIES: NAD(P)/FAD-dependent oxidoreductase [Pseudomonas]	PP_3431	WP_010954297.1 MULTISPECIES: type 1 glutamine amidotransferase domain-containing protein [Pseudomonas]	PP_4016	WP_010954819.1 MULTISPECIES: adenylosuccinate lyase [Pseudomonas]
PP_2328	WP_003250299.1 MULTISPECIES: phosphoadenylyl-sulfate reductase [Pseudomonas]	PP_2903	WP_010953805.1 MULTISPECIES: peptidyl-prolyl cis-trans isomerase [Pseudomonas]	PP_3433	WP_010954299.1 MULTISPECIES: 4-hydroxyphenylpyruvate dioxygenase [Pseudomonas]	PP_4021	WP_010954823.1 MULTISPECIES: alpha/beta hydrolase [Pseudomonas]
PP_2334	WP_010953298.1 MULTISPECIES: methylisocitrate lyase [Pseudomonas]	PP_2904	WP_010953806.1 MULTISPECIES: glutamine--tRNA ligase/YqeY domain fusion protein [Pseudomonas]	PP_3443	WP_010954309.1 MULTISPECIES: NADP-dependent glyceraldehyde-3-phosphate dehydrogenase [Pseudomonas]	PP_4034	WP_010954832.1 MULTISPECIES: Zn-dependent hydrolase [Pseudomonas]
PP_2335	WP_003250313.1 MULTISPECIES: 2-methylcitrate synthase [Pseudomonas]	PP_2905	WP_010953807.1 MULTISPECIES: cysteine--tRNA ligase [Pseudomonas]	PP_3491	WP_010954354.1 MULTISPECIES: enoyl-CoA hydratase/isomerase family protein [Pseudomonas]	PP_4037	WP_010954834.1 MULTISPECIES: NAD(P)-dependent oxidoreductase [Pseudomonas]
PP_2336	WP_010953299.1 MULTISPECIES: Fe/S-dependent 2-methylisocitrate dehydratase AcnD [Pseudomonas]	PP_2913	WP_010953815.1 MULTISPECIES: porphobilinogen synthase [Pseudomonas]	PP_3492	WP_010954355.1 MULTISPECIES: acyl-CoA dehydrogenase family protein [Pseudomonas]	PP_4038	WP_010954835.1 MULTISPECIES: NAD-dependent dihydropyrimidine dehydrogenase subunit PreA [Pseudomonas]
PP_2339	WP_010953302.1 MULTISPECIES: bifunctional aconitate hydratase 2/2-methylisocitrate dehydratase [Pseudomonas]	PP_2928	WP_003248123.1 MULTISPECIES: saccharopine dehydrogenase family protein [Pseudomonas]	PP_3511	WP_010954369.1 MULTISPECIES: branched-chain amino acid aminotransferase [Pseudomonas]	PP_4043	WP_010954838.1 MULTISPECIES: decarboxylating 6-phosphogluconate dehydrogenase [Pseudomonas]
PP_2355	WP_003250360.1 MULTISPECIES: response regulator [Pseudomonas]	PP_2932	WP_010953832.1 MULTISPECIES: amidase [Pseudomonas]	PP_3527	WP_010954385.1 MULTISPECIES: TetR family transcriptional regulator [Pseudomonas]	PP_4052	WP_010954847.1 MULTISPECIES: 4-alpha-glucanotransferase [Pseudomonas]
PP_2359	WP_010953318.1 MULTISPECIES: spore coat protein U domain-containing protein [Pseudomonas]	PP_3072	WP_010953971.1 MULTISPECIES: serine protease inhibitor ecotin [Pseudomonas]	PP_3537	WP_010954394.1 MULTISPECIES: 4-hydroxybenzoate 3-monooxygenase [Pseudomonas]	PP_4053	WP_010954848.1 MULTISPECIES: malto-oligosyltrehalose synthase [Pseudomonas]
PP_2370	WP_003250391.1 MULTISPECIES: DUF934 domain-containing protein [Pseudomonas]	PP_3079	WP_003248318.1 MULTISPECIES: peptidylprolyl isomerase [Pseudomonas]	PP_3549	WP_010954404.1 MULTISPECIES: HlyD family efflux transporter periplasmic adaptor subunit [Pseudomonas]	PP_4055	WP_010954850.1 MULTISPECIES: glycogen debranching protein GlgX [Pseudomonas]
PP_2371	WP_010953329.1 MULTISPECIES: nitrite/sulfite reductase [Pseudomonas]	PP_3099	WP_003248356.1 MULTISPECIES: type VI secretion system contractile sheath large subunit [Pseudomonas]	PP_3558	WP_010954413.1 MULTISPECIES: ABC transporter substrate-binding protein [Pseudomonas]	PP_4058	WP_010954852.1 MULTISPECIES: 1,4-alpha-glucan branching protein GlgB [Pseudomonas]
PP_2439	WP_003250537.1 MULTISPECIES: peroxiredoxin [Pseudomonas]	PP_3106	WP_010953999.1 MULTISPECIES: type VI secretion system tip protein VgrG [Pseudomonas]	PP_3578	WP_010954431.1 MULTISPECIES: alpha-D-glucose phosphate-specific phosphoglucomutase [Pseudomonas]	PP_4100	WP_010954884.1 MULTISPECIES: helix-turn-helix domain-containing protein [Pseudomonas]
PP_2449	WP_014591568.1 MULTISPECIES: SPOR domain-containing protein [Pseudomonas]	PP_3108	WP_010954001.1 MULTISPECIES: RHS domain-containing protein [Pseudomonas]	PP_3587	WP_010954437.1 MULTISPECIES: thiol peroxidase [Pseudomonas]	PP_4111	WP_010954893.1 MULTISPECIES: elongation factor G [Pseudomonas]
PP_2453	WP_010953400.1 MULTISPECIES: asparaginase [Pseudomonas]	PP_3148	WP_010954037.1 MULTISPECIES: glutamine synthetase [Pseudomonas]	PP_3590	WP_003247729.1 MULTISPECIES: aspartate/tyrosine/aromatic aminotransferase [Pseudomonas]	PP_4116	WP_010954897.1 MULTISPECIES: isocitrate lyase [Pseudomonas]
PP_2463	WP_003250656.1 MULTISPECIES: cold-shock protein [Gammaproteobacteria]	PP_3248	WP_010954130.1 MULTISPECIES: Dyp-type peroxidase [Pseudomonas]	PP_3611	WP_010954456.1 MULTISPECIES: hypothetical protein [Pseudomonas]	PP_4119	WP_003251427.1 MULTISPECIES: NADH-quinone oxidoreductase subunit A [Bacteria]
PP_2465	WP_010953409.1 MULTISPECIES: threonine--tRNA ligase [Pseudomonas]	PP_3325	WP_010954204.1 MULTISPECIES: TonB-dependent siderophore receptor [Pseudomonas]	PP_3620	WP_003256021.1 MULTISPECIES: OsmC domain/YcaO domain-containing protein [Pseudomonas]	PP_4120	WP_003251429.1 MULTISPECIES: NADH-quinone oxidoreductase subunit B [Gammaproteobacteria]
PP_2467	WP_003250667.1 MULTISPECIES: 50S ribosomal protein L35 [Gammaproteobacteria]	PP_3326	WP_010954205.1 MULTISPECIES: DUF4198 domain-containing protein [Pseudomonas]	PP_3621	WP_003256023.1 MULTISPECIES: (2Fe-2S)-binding protein [Pseudomonas]	PP_4121	WP_010954900.1 MULTISPECIES: NADH-quinone oxidoreductase subunit C/D [Pseudomonas]
PP_2468	WP_003250671.1 MULTISPECIES: 50S ribosomal protein L20 [Bacteria]	PP_3332	WP_010954210.1 MULTISPECIES: cytochrome c5 family protein [Pseudomonas]	PP_3638	WP_010954480.1 MULTISPECIES: acyl-CoA/acyl-ACP dehydrogenase [Pseudomonas]	PP_4122	WP_003251433.1 MULTISPECIES: NADH-quinone oxidoreductase subunit NuoE [Gammaproteobacteria]
PP_2469	WP_003250674.1 MULTISPECIES: phenylalanine--tRNA ligase subunit alpha [Pseudomonas]	PP_3354	WP_010954230.1 MULTISPECIES: acyl-CoA dehydrogenase [Pseudomonas]	PP_3649	WP_010954490.1 MULTISPECIES: GntR family transcriptional regulator [Pseudomonas]	PP_4123	WP_010954901.1 MULTISPECIES: NADH-quinone oxidoreductase subunit NuoF [Pseudomonas]
PP_2470	WP_010953410.1 MULTISPECIES: phenylalanine--tRNA ligase subunit beta [Pseudomonas]	PP_3356	WP_049587830.1 MULTISPECIES: feruloyl-CoA synthase [Pseudomonas]	PP_3662	WP_003256095.1 MULTISPECIES: LOG family protein [Pseudomonas]	PP_4124	WP_010954902.1 MULTISPECIES: NADH-quinone oxidoreductase subunit NuoG [Pseudomonas]
PP_2471	WP_003250679.1 MULTISPECIES: integration host factor subunit alpha [Bacteria]	PP_3357	WP_010954233.1 MULTISPECIES: aldehyde dehydrogenase [Pseudomonas]	PP_3668	WP_010954507.1 MULTISPECIES: catalase/peroxidase HPI [Pseudomonas]	PP_4126	WP_003251442.1 MULTISPECIES: NADH-quinone oxidoreductase subunit NuoI [Bacteria]
PP_2486	WP_010953422.1 MULTISPECIES: alkene reductase [Pseudomonas]	PP_3358	WP_010954234.1 MULTISPECIES: p-hydroxycinnamoyl CoA hydratase/lyase [Pseudomonas]	PP_3671	WP_010954510.1 MULTISPECIES: aldo/keto reductase [Pseudomonas]	PP_4138	WP_003251456.1 MULTISPECIES: class I chromate reductase ChrR [Pseudomonas]
PP_2536	WP_010953466.1 MULTISPECIES: glutathione S-transferase [Pseudomonas]	PP_3359	WP_010954235.1 MULTISPECIES: MarR family transcriptional regulator [Pseudomonas]	PP_3691	WP_010954527.1 MULTISPECIES: DUF3320 domain-containing protein [Pseudomonas]	PP_4167	WP_010954934.1 MULTISPECIES: phosphohistidine phosphatase SixA [Pseudomonas]
PP_2827	WP_010953736.1 MULTISPECIES: zinc-dependent alcohol dehydrogenase family protein [Pseudomonas]	PP_3376	WP_010954249.1 MULTISPECIES: D-glycerate dehydrogenase [Pseudomonas]	PP_3693	WP_010954529.1 MULTISPECIES: DNA binding protein [Pseudomonas]	PP_4174	WP_003251509.1 MULTISPECIES: 3-hydroxyacyl-[acyl-carrier-protein] dehydratase FabA [Gammaproteobacteria]
PP_2853	WP_010953759.1 MULTISPECIES: hypothetical protein [Pseudomonas]	PP_3378	WP_010954251.1 MULTISPECIES: sugar kinase [Pseudomonas]	PP_3736	WP_010954571.1 MULTISPECIES: aromatic ring-hydroxylating dioxygenase subunit alpha [Pseudomonas]	PP_4175	WP_010954940.1 MULTISPECIES: beta-ketoacyl-ACP synthase I [Pseudomonas]
PP_2903	WP_010953805.1 MULTISPECIES: peptidyl-prolyl cis-trans isomerase [Pseudomonas]	PP_3379	WP_010954252.1 MULTISPECIES: xylose isomerase [Pseudomonas]	PP_3737	WP_010954572.1 MULTISPECIES: oxidoreductase [Pseudomonas]	PP_4178	WP_010954943.1 MULTISPECIES: dienelactone hydrolase family protein [Pseudomonas]
PP_2904	WP_010953806.1 MULTISPECIES: glutamine--tRNA ligase/YqeY domain fusion protein [Pseudomonas]	PP_3380	WP_010954253.1 MULTISPECIES: transcriptional regulator PtxS [Pseudomonas]	PP_3754	WP_010954586.1 MULTISPECIES: acetyl-CoA C-acyltransferase family protein [Pseudomonas]	PP_4179	WP_010954944.1 MULTISPECIES: molecular chaperone HtpG [Pseudomonas]
PP_2905	WP_010953807.1 MULTISPECIES: cysteine--tRNA ligase [Pseudomonas]	PP_3383	WP_010954255.1 MULTISPECIES: GMC family oxidoreductase [Pseudomonas]	PP_3765	WP_010954596.1 MULTISPECIES: DNA binding protein [Pseudomonas]	PP_4185	WP_003254203.1 MULTISPECIES: succinate--CoA ligase subunit alpha [Bacteria]
PP_2913	WP_010953815.1 MULTISPECIES: porphobilinogen synthase [Pseudomonas]	PP_3384	WP_010954256.1 MULTISPECIES: gluconate 2-dehydrogenase subunit 3 family protein [Pseudomonas]	PP_3766	WP_010954597.1 MULTISPECIES: lactoylglutathione lyase [Pseudomonas]	PP_4186	WP_003254205.1 MULTISPECIES: ADP-forming succinate--CoA ligase subunit beta [Gammaproteobacteria]
PP_2928	WP_003248123.1 MULTISPECIES: saccharopine dehydrogenase family protein [Pseudomonas]	PP_3416	WP_010954284.1 MULTISPECIES: gluconokinase [Pseudomonas]	PP_3768	WP_010954598.1 MULTISPECIES: shikimate 5-dehydrogenase [Pseudomonas]	PP_4187	WP_010954949.1 MULTISPECIES: dihydrolipoyl dehydrogenase [Pseudomonas]
PP_2932	WP_010953832.1 MULTISPECIES: amidase [Pseudomonas]	PP_3417	WP_010954285.1 MULTISPECIES: GntP family permease [Pseudomonas]	PP_3775	WP_010954605.1 MULTISPECIES: N-methyl-L-tryptophan oxidase [Pseudomonas]	PP_4188	WP_010954950.1 MULTISPECIES: 2-oxoglutarate dehydrogenase complex dihydrolipoyllysine-residue succinyltransferase [Pseudomonas]
PP_3072	WP_010953971.1 MULTISPECIES: serine protease inhibitor ecotin [Pseudomonas]	PP_3431	WP_010954297.1 MULTISPECIES: type 1 glutamine amidotransferase domain-containing protein [Pseudomonas]	PP_3778	WP_010954608.1 MULTISPECIES: pyrroline-5-carboxylate reductase [Pseudomonas]	PP_4189	WP_010954951.1 MULTISPECIES: 2-oxoglutarate dehydrogenase E1 component [Pseudomonas]
PP_3079	WP_003248318.1 MULTISPECIES: peptidylprolyl isomerase [Pseudomonas]	PP_3433	WP_010954299.1 MULTISPECIES: 4-hydroxyphenylpyruvate dioxygenase [Pseudomonas]	PP_3783	WP_010954613.1 MULTISPECIES: chlorinating enzyme [Pseudomonas]	PP_4190	WP_003254212.1 MULTISPECIES: succinate dehydrogenase iron-sulfur subunit [Pseudomonas]
PP_3091	WP_010953989.1 MULTISPECIES: hypothetical protein [Pseudomonas]	PP_3443	WP_010954309.1 MULTISPECIES: NADP-dependent glyceraldehyde-3-phosphate dehydrogenase [Pseudomonas]	PP_3784	WP_010954614.1 MULTISPECIES: hypothetical protein [Pseudomonas]	PP_4191	WP_003254213.1 MULTISPECIES: succinate dehydrogenase flavoprotein subunit [Pseudomonas]
PP_3099	WP_003248356.1 MULTISPECIES: type VI secretion system contractile sheath large subunit [Pseudomonas]	PP_3491	WP_010954354.1 MULTISPECIES: enoyl-CoA hydratase/isomerase family protein [Pseudomonas]	PP_3819	WP_010954648.1 MULTISPECIES: glutathione-disulfide reductase [Pseudomonas]	PP_4194	WP_003254218.1 MULTISPECIES: citrate (Si)-synthase [Pseudomonas]
PP_3106	WP_010953999.1 MULTISPECIES: type VI secretion system tip protein VgrG [Pseudomonas]	PP_3511	WP_010954369.1 MULTISPECIES: branched-chain amino acid aminotransferase [Pseudomonas]	PP_3821	WP_010954649.1 MULTISPECIES: UTP--glucose-1-phosphate uridylyltransferase GalU [Pseudomonas]	PP_4198	WP_010954955.1 MULTISPECIES: OmpA family protein [Pseudomonas]
PP_3108	WP_010954001.1 MULTISPECIES: RHS domain-containing protein [Pseudomonas]	PP_3537	WP_010954394.1 MULTISPECIES: 4-hydroxybenzoate 3-monooxygenase [Pseudomonas]	PP_3832	WP_010954659.1 MULTISPECIES: carbon storage regulator CsrA [Pseudomonas]	PP_4199	WP_010954956.1 MULTISPECIES: DUF4398 domain-containing protein [Pseudomonas]
PP_3126	WP_010954016.1 MULTISPECIES: polysaccharide biosynthesis/export family protein [Pseudomonas]	PP_3578	WP_010954431.1 MULTISPECIES: alpha-D-glucose phosphate-specific phosphoglucomutase [Pseudomonas]	PP_3839	WP_010954666.1 MULTISPECIES: alcohol dehydrogenase AdhP [Pseudomonas]	PP_4201	WP_010954958.1 MULTISPECIES: FAD-binding protein [Pseudomonas]
PP_3148	WP_010954037.1 MULTISPECIES: glutamine synthetase [Pseudomonas]	PP_3587	WP_010954437.1 MULTISPECIES: thiol peroxidase [Pseudomonas]	PP_3909	WP_010954735.1 MULTISPECIES: hypothetical protein [Pseudomonas]	PP_4202	WP_003254232.1 MULTISPECIES: electron transfer flavoprotein subunit beta/FixA family protein [Pseudomonas]
PP_3232	WP_010954116.1 MULTISPECIES: GNAT family N-acetyltransferase [Pseudomonas]	PP_3590	WP_003247729.1 MULTISPECIES: aspartate/tyrosine/aromatic aminotransferase [Pseudomonas]	PP_3922	WP_010954747.1 MULTISPECIES: protease SohB [Pseudomonas]	PP_4248	WP_003254278.1 MULTISPECIES: pyrimidine/purine nucleoside phosphorylase [Pseudomonas]
PP_3248	WP_010954130.1 MULTISPECIES: Dyp-type peroxidase [Pseudomonas]	PP_3611	WP_010954456.1 MULTISPECIES: hypothetical protein [Pseudomonas]	PP_3951	WP_010954768.1 MULTISPECIES: 3-oxoacid CoA-transferase subunit A [Gammaproteobacteria]	PP_4251	WP_010955002.1 MULTISPECIES: cytochrome-c oxidase, cbb3-type subunit II [Pseudomonas]
PP_3325	WP_010954204.1 MULTISPECIES: TonB-dependent siderophore receptor [Pseudomonas]	PP_3620	WP_003256021.1 MULTISPECIES: OsmC domain/YcaO domain-containing protein [Pseudomonas]	PP_3952	WP_003251131.1 MULTISPECIES: CoA transferase subunit B [Gammaproteobacteria]	PP_4253	WP_010955004.1 MULTISPECIES: cytochrome-c oxidase, cbb3-type subunit III [Pseudomonas]
PP_3326	WP_010954205.1 MULTISPECIES: DUF4198 domain-containing protein [Pseudomonas]	PP_3638	WP_010954480.1 MULTISPECIES: acyl-CoA/acyl-ACP dehydrogenase [Pseudomonas]	PP_3957	WP_010954773.1 MULTISPECIES: choline BCCT transporter BetT [Pseudomonas]	PP_4256	WP_010955006.1 MULTISPECIES: cytochrome-c oxidase, cbb3-type subunit II [Pseudomonas]
PP_3332	WP_010954210.1 MULTISPECIES: cytochrome c5 family protein [Pseudomonas]	PP_3662	WP_003256095.1 MULTISPECIES: LOG family protein [Pseudomonas]	PP_3988	WP_010954799.1 MULTISPECIES: ATP-binding protein [Pseudomonas]	PP_4259	WP_010955008.1 MULTISPECIES: cytochrome c oxidase accessory protein CcoG [Pseudomonas]
PP_3354	WP_010954230.1 MULTISPECIES: acyl-CoA dehydrogenase [Pseudomonas]	PP_3668	WP_010954507.1 MULTISPECIES: catalase/peroxidase HPI [Pseudomonas]	PP_3990	WP_003251184.1 MULTISPECIES: Bax inhibitor-1/YccA family protein [Pseudomonas]	PP_4260	WP_010955009.1 MULTISPECIES: FixH family protein [Pseudomonas]
PP_3356	WP_049587830.1 MULTISPECIES: feruloyl-CoA synthase [Pseudomonas]	PP_3671	WP_010954510.1 MULTISPECIES: aldo/keto reductase [Pseudomonas]	PP_4000	WP_010954808.1 MULTISPECIES: serine--tRNA ligase [Pseudomonas]	PP_4264	WP_010955013.1 MULTISPECIES: oxygen-independent coproporphyrinogen III oxidase [Pseudomonas]
PP_3357	WP_010954233.1 MULTISPECIES: aldehyde dehydrogenase [Pseudomonas]	PP_3691	WP_010954527.1 MULTISPECIES: DUF3320 domain-containing protein [Pseudomonas]	PP_4003	WP_003251209.1 MULTISPECIES: outer membrane lipoprotein chaperone LolA [Pseudomonas]	PP_4265	WP_003254301.1 MULTISPECIES: Crp/Fnr family transcriptional regulator FnrA [Pseudomonas]
PP_3358	WP_010954234.1 MULTISPECIES: p-hydroxycinnamoyl CoA hydratase/lyase [Pseudomonas]	PP_3693	WP_010954529.1 MULTISPECIES: DNA binding protein [Pseudomonas]	PP_4007	WP_002553999.1 MULTISPECIES: translation initiation factor IF-1 [Bacteria]	PP_4266	WP_009683910.1 MULTISPECIES: adenine phosphoribosyltransferase [Gammaproteobacteria]
PP_3359	WP_010954235.1 MULTISPECIES: MarR family transcriptional regulator [Pseudomonas]	PP_3737	WP_010954572.1 MULTISPECIES: oxidoreductase [Pseudomonas]	PP_4008	WP_010954812.1 MULTISPECIES: ATP-dependent Clp protease ATP-binding subunit ClpA [Pseudomonas]	PP_4268	WP_003254305.1 MULTISPECIES: YbaB/EbfC family nucleoid-associated protein [Pseudomonas]
PP_3376	WP_010954249.1 MULTISPECIES: D-glycerate dehydrogenase [Pseudomonas]	PP_3754	WP_010954586.1 MULTISPECIES: acetyl-CoA C-acyltransferase family protein [Pseudomonas]	PP_4010	WP_010954813.1 MULTISPECIES: cold shock domain-containing protein CspD [Pseudomonas]	PP_4275	WP_049588192.1 MULTISPECIES: cell division protein ZipA [Pseudomonas]
PP_3378	WP_010954251.1 MULTISPECIES: sugar kinase [Pseudomonas]	PP_3765	WP_010954596.1 MULTISPECIES: DNA binding protein [Pseudomonas]	PP_4011	WP_010954814.1 MULTISPECIES: NADP-dependent isocitrate dehydrogenase [Pseudomonas]	PP_4281	WP_010955026.1 MULTISPECIES: guanine deaminase [Pseudomonas]
PP_3379	WP_010954252.1 MULTISPECIES: xylose isomerase [Pseudomonas]	PP_3766	WP_010954597.1 MULTISPECIES: lactoylglutathione lyase [Pseudomonas]	PP_4012	WP_010954815.1 MULTISPECIES: NADP-dependent isocitrate dehydrogenase [Pseudomonas]	PP_4283	WP_010955028.1 MULTISPECIES: GntR family transcriptional regulator [Pseudomonas]
PP_3383	WP_010954255.1 MULTISPECIES: GMC family oxidoreductase [Pseudomonas]	PP_3768	WP_010954598.1 MULTISPECIES: shikimate 5-dehydrogenase [Pseudomonas]	PP_4014	WP_010954817.1 MULTISPECIES: tRNA 2-thiouridine(34) synthase MnmA [Pseudomonas]	PP_4295	WP_010955036.1 MULTISPECIES: TetR/AcrR family transcriptional regulator [Pseudomonas]
PP_3384	WP_010954256.1 MULTISPECIES: gluconate 2-dehydrogenase subunit 3 family protein [Pseudomonas]	PP_3775	WP_010954605.1 MULTISPECIES: N-methyl-L-tryptophan oxidase [Pseudomonas]	PP_4015	WP_010954818.1 MULTISPECIES: high frequency lysogenization protein HflD [Pseudomonas]	PP_4305	WP_010955044.1 MULTISPECIES: sulfate ABC transporter substrate-binding protein [Pseudomonas]
PP_3416	WP_010954284.1 MULTISPECIES: gluconokinase [Pseudomonas]	PP_3778	WP_010954608.1 MULTISPECIES: pyrroline-5-carboxylate reductase [Pseudomonas]	PP_4016	WP_010954819.1 MULTISPECIES: adenylosuccinate lyase [Pseudomonas]	PP_4315	WP_010955053.1 MULTISPECIES: PhzF family phenazine biosynthesis protein [Pseudomonas]
PP_3417	WP_010954285.1 MULTISPECIES: GntP family permease [Pseudomonas]	PP_3783	WP_010954613.1 MULTISPECIES: chlorinating enzyme [Pseudomonas]	PP_4021	WP_010954823.1 MULTISPECIES: alpha/beta hydrolase [Pseudomonas]	PP_4321	WP_010955056.1 MULTISPECIES: DsbE family thiol:disulfide interchange protein [Pseudomonas]
PP_3431	WP_010954297.1 MULTISPECIES: type 1 glutamine amidotransferase domain-containing protein [Pseudomonas]	PP_3784	WP_010954614.1 MULTISPECIES: hypothetical protein [Pseudomonas]	PP_4034	WP_010954832.1 MULTISPECIES: Zn-dependent hydrolase [Pseudomonas]	PP_4332	WP_003254393.1 MULTISPECIES: chemotaxis protein CheW [Bacteria]
PP_3433	WP_010954299.1 MULTISPECIES: 4-hydroxyphenylpyruvate dioxygenase [Pseudomonas]	PP_3821	WP_010954649.1 MULTISPECIES: UTP--glucose-1-phosphate uridylyltransferase GalU [Pseudomonas]	PP_4037	WP_010954834.1 MULTISPECIES: NAD(P)-dependent oxidoreductase [Pseudomonas]	PP_4337	WP_010955067.1 MULTISPECIES: chemotaxis response regulator protein-glutamate methylesterase [Pseudomonas]
PP_3443	WP_010954309.1 MULTISPECIES: NADP-dependent glyceraldehyde-3-phosphate dehydrogenase [Pseudomonas]	PP_3832	WP_010954659.1 MULTISPECIES: carbon storage regulator CsrA [Pseudomonas]	PP_4038	WP_010954835.1 MULTISPECIES: NAD-dependent dihydropyrimidine dehydrogenase subunit PreA [Pseudomonas]	PP_4339	WP_010955069.1 MULTISPECIES: protein phosphatase CheZ [Pseudomonas]
PP_3491	WP_010954354.1 MULTISPECIES: enoyl-CoA hydratase/isomerase family protein [Pseudomonas]	PP_3839	WP_010954666.1 MULTISPECIES: alcohol dehydrogenase AdhP [Pseudomonas]	PP_4043	WP_010954838.1 MULTISPECIES: decarboxylating 6-phosphogluconate dehydrogenase [Pseudomonas]	PP_4368	WP_003254434.1 MULTISPECIES: flagellar motor switch protein FliG [Pseudomonas]
PP_3511	WP_010954369.1 MULTISPECIES: branched-chain amino acid aminotransferase [Pseudomonas]	PP_3909	WP_010954735.1 MULTISPECIES: hypothetical protein [Pseudomonas]	PP_4053	WP_010954848.1 MULTISPECIES: malto-oligosyltrehalose synthase [Pseudomonas]	PP_4373	WP_010955093.1 MULTISPECIES: transcriptional regulator FleQ [Pseudomonas]
PP_3537	WP_010954394.1 MULTISPECIES: 4-hydroxybenzoate 3-monooxygenase [Pseudomonas]	PP_3922	WP_010954747.1 MULTISPECIES: protease SohB [Pseudomonas]	PP_4055	WP_010954850.1 MULTISPECIES: glycogen debranching protein GlgX [Pseudomonas]	PP_4375	WP_003254447.1 MULTISPECIES: flagellar export chaperone FliS [Pseudomonas]
PP_3558	WP_010954413.1 MULTISPECIES: ABC transporter substrate-binding protein [Pseudomonas]	PP_3924	WP_003251077.1 MULTISPECIES: SCP2 sterol-binding domain-containing protein [Pseudomonas]	PP_4058	WP_010954852.1 MULTISPECIES: 1,4-alpha-glucan branching protein GlgB [Pseudomonas]	PP_4378	WP_010955097.1 MULTISPECIES: flagellar biosynthesis protein FliC [Pseudomonas]
PP_3578	WP_010954431.1 MULTISPECIES: alpha-D-glucose phosphate-specific phosphoglucomutase [Pseudomonas]	PP_3951	WP_010954768.1 MULTISPECIES: 3-oxoacid CoA-transferase subunit A [Gammaproteobacteria]	PP_4100	WP_010954884.1 MULTISPECIES: helix-turn-helix domain-containing protein [Pseudomonas]	PP_4379	WP_003254453.1 MULTISPECIES: ketoacyl-ACP synthase III [Pseudomonas]
PP_3587	WP_010954437.1 MULTISPECIES: thiol peroxidase [Pseudomonas]	PP_3952	WP_003251131.1 MULTISPECIES: CoA transferase subunit B [Gammaproteobacteria]	PP_4104	WP_010954888.1 MULTISPECIES: glutathione S-transferase N-terminal domain-containing protein [Pseudomonas]	PP_4395	WP_003254479.1 MULTISPECIES: flagellar biosynthesis anti-sigma factor FlgM [Pseudomonas]
PP_3590	WP_003247729.1 MULTISPECIES: aspartate/tyrosine/aromatic aminotransferase [Pseudomonas]	PP_3957	WP_010954773.1 MULTISPECIES: choline BCCT transporter BetT [Pseudomonas]	PP_4111	WP_010954893.1 MULTISPECIES: elongation factor G [Pseudomonas]	PP_4396	WP_010955106.1 MULTISPECIES: flagellar protein FlgN [Pseudomonas]
PP_3611	WP_010954456.1 MULTISPECIES: hypothetical protein [Pseudomonas]	PP_4000	WP_010954808.1 MULTISPECIES: serine--tRNA ligase [Pseudomonas]	PP_4116	WP_010954897.1 MULTISPECIES: isocitrate lyase [Pseudomonas]	PP_4403	WP_010955112.1 MULTISPECIES: 2-oxo acid dehydrogenase subunit E2 [Pseudomonas]
PP_3620	WP_003256021.1 MULTISPECIES: OsmC domain/YcaO domain-containing protein [Pseudomonas]	PP_4003	WP_003251209.1 MULTISPECIES: outer membrane lipoprotein chaperone LolA [Pseudomonas]	PP_4119	WP_003251427.1 MULTISPECIES: NADH-quinone oxidoreductase subunit A [Bacteria]	PP_4404	WP_010955113.1 MULTISPECIES: dihydrolipoyl dehydrogenase [Pseudomonas]
PP_3621	WP_003256023.1 MULTISPECIES: (2Fe-2S)-binding protein [Pseudomonas]	PP_4008	WP_010954812.1 MULTISPECIES: ATP-dependent Clp protease ATP-binding subunit ClpA [Pseudomonas]	PP_4120	WP_003251429.1 MULTISPECIES: NADH-quinone oxidoreductase subunit B [Gammaproteobacteria]	PP_4448	WP_010955151.1 MULTISPECIES: ATP-binding protein [Pseudomonas]
PP_3638	WP_010954480.1 MULTISPECIES: acyl-CoA/acyl-ACP dehydrogenase [Pseudomonas]	PP_4010	WP_010954813.1 MULTISPECIES: cold shock domain-containing protein CspD [Pseudomonas]	PP_4121	WP_010954900.1 MULTISPECIES: NADH-quinone oxidoreductase subunit C/D [Pseudomonas]	PP_4473	WP_003254504.1 MULTISPECIES: aspartate kinase [Pseudomonas]
PP_3662	WP_003256095.1 MULTISPECIES: LOG family protein [Pseudomonas]	PP_4011	WP_010954814.1 MULTISPECIES: NADP-dependent isocitrate dehydrogenase [Pseudomonas]	PP_4122	WP_003251433.1 MULTISPECIES: NADH-quinone oxidoreductase subunit NuoE [Gammaproteobacteria]	PP_4474	WP_010955172.1 MULTISPECIES: alanine--tRNA ligase [Pseudomonas]
PP_3668	WP_010954507.1 MULTISPECIES: catalase/peroxidase HPI [Pseudomonas]	PP_4012	WP_010954815.1 MULTISPECIES: NADP-dependent isocitrate dehydrogenase [Pseudomonas]	PP_4123	WP_010954901.1 MULTISPECIES: NADH-quinone oxidoreductase subunit NuoF [Pseudomonas]	PP_4477	WP_010955174.1 MULTISPECIES: N-succinylarginine dihydrolase [Pseudomonas]
PP_3671	WP_010954510.1 MULTISPECIES: aldo/keto reductase [Pseudomonas]	PP_4016	WP_010954819.1 MULTISPECIES: adenylosuccinate lyase [Pseudomonas]	PP_4124	WP_010954902.1 MULTISPECIES: NADH-quinone oxidoreductase subunit NuoG [Pseudomonas]	PP_4478	WP_010955175.1 MULTISPECIES: succinylglutamate-semialdehyde dehydrogenase [Pseudomonas]
PP_3691	WP_010954527.1 MULTISPECIES: DUF3320 domain-containing protein [Pseudomonas]	PP_4021	WP_010954823.1 MULTISPECIES: alpha/beta hydrolase [Pseudomonas]	PP_4126	WP_003251442.1 MULTISPECIES: NADH-quinone oxidoreductase subunit NuoI [Bacteria]	PP_4479	WP_010955176.1 MULTISPECIES: arginine N-succinyltransferase [Pseudomonas]
PP_3693	WP_010954529.1 MULTISPECIES: DNA binding protein [Pseudomonas]	PP_4034	WP_010954832.1 MULTISPECIES: Zn-dependent hydrolase [Pseudomonas]	PP_4129	WP_010954903.1 MULTISPECIES: NADH-quinone oxidoreductase subunit L [Pseudomonas]	PP_4481	WP_010955178.1 MULTISPECIES: aspartate aminotransferase family protein [Pseudomonas]
PP_3736	WP_010954571.1 MULTISPECIES: aromatic ring-hydroxylating dioxygenase subunit alpha [Pseudomonas]	PP_4037	WP_010954834.1 MULTISPECIES: NAD(P)-dependent oxidoreductase [Pseudomonas]	PP_4138	WP_003251456.1 MULTISPECIES: class I chromate reductase ChrR [Pseudomonas]	PP_4486	WP_003254524.1 MULTISPECIES: ABC transporter substrate-binding protein [Pseudomonas]
PP_3737	WP_010954572.1 MULTISPECIES: oxidoreductase [Pseudomonas]	PP_4038	WP_010954835.1 MULTISPECIES: NAD-dependent dihydropyrimidine dehydrogenase subunit PreA [Pseudomonas]	PP_4142	WP_003251460.1 MULTISPECIES: ribonuclease HI [Pseudomonas]	PP_4487	WP_003254525.1 MULTISPECIES: acetate--CoA ligase [Pseudomonas]
PP_3754	WP_010954586.1 MULTISPECIES: acetyl-CoA C-acyltransferase family protein [Pseudomonas]	PP_4043	WP_010954838.1 MULTISPECIES: decarboxylating 6-phosphogluconate dehydrogenase [Pseudomonas]	PP_4167	WP_010954934.1 MULTISPECIES: phosphohistidine phosphatase SixA [Pseudomonas]	PP_4506	WP_010955191.1 MULTISPECIES: NAD(P)H nitroreductase [Pseudomonas]
PP_3765	WP_010954596.1 MULTISPECIES: DNA binding protein [Pseudomonas]	PP_4055	WP_010954850.1 MULTISPECIES: glycogen debranching protein GlgX [Pseudomonas]	PP_4169	WP_010954935.1 MULTISPECIES: NAD(P)H-dependent glycerol-3-phosphate dehydrogenase [Pseudomonas]	PP_4515	WP_010955198.1 MULTISPECIES: MarR family transcriptional regulator [Pseudomonas]
PP_3766	WP_010954597.1 MULTISPECIES: lactoylglutathione lyase [Pseudomonas]	PP_4058	WP_010954852.1 MULTISPECIES: 1,4-alpha-glucan branching protein GlgB [Pseudomonas]	PP_4174	WP_003251509.1 MULTISPECIES: 3-hydroxyacyl-[acyl-carrier-protein] dehydratase FabA [Gammaproteobacteria]	PP_4517	WP_010955200.1 MULTISPECIES: YecA family protein [Pseudomonas]
PP_3768	WP_010954598.1 MULTISPECIES: shikimate 5-dehydrogenase [Pseudomonas]	PP_4104	WP_010954888.1 MULTISPECIES: glutathione S-transferase N-terminal domain-containing protein [Pseudomonas]	PP_4175	WP_010954940.1 MULTISPECIES: beta-ketoacyl-ACP synthase I [Pseudomonas]	PP_4519	WP_010955202.1 MULTISPECIES: TolC family outer membrane protein [Pseudomonas]
PP_3775	WP_010954605.1 MULTISPECIES: N-methyl-L-tryptophan oxidase [Pseudomonas]	PP_4111	WP_010954893.1 MULTISPECIES: elongation factor G [Pseudomonas]	PP_4178	WP_010954943.1 MULTISPECIES: dienelactone hydrolase family protein [Pseudomonas]	PP_4524	WP_010955206.1 MULTISPECIES: sodium:solute symporter [Pseudomonas]
PP_3777	WP_010954607.1 MULTISPECIES: methyltransferase domain-containing protein [Pseudomonas]	PP_4116	WP_010954897.1 MULTISPECIES: isocitrate lyase [Pseudomonas]	PP_4179	WP_010954944.1 MULTISPECIES: molecular chaperone HtpG [Pseudomonas]	PP_4538	WP_003254608.1 MULTISPECIES: FMN-dependent NADH-azoreductase [Pseudomonas]
PP_3778	WP_010954608.1 MULTISPECIES: pyrroline-5-carboxylate reductase [Pseudomonas]	PP_4119	WP_003251427.1 MULTISPECIES: NADH-quinone oxidoreductase subunit A [Bacteria]	PP_4185	WP_003254203.1 MULTISPECIES: succinate--CoA ligase subunit alpha [Bacteria]	PP_4541	WP_010955216.1 MULTISPECIES: peptidylprolyl isomerase A [Pseudomonas]
PP_3783	WP_010954613.1 MULTISPECIES: chlorinating enzyme [Pseudomonas]	PP_4120	WP_003251429.1 MULTISPECIES: NADH-quinone oxidoreductase subunit B [Gammaproteobacteria]	PP_4186	WP_003254205.1 MULTISPECIES: ADP-forming succinate--CoA ligase subunit beta [Gammaproteobacteria]	PP_4549	WP_010955223.1 MULTISPECIES: long-chain fatty acid--CoA ligase [Pseudomonas]
PP_3784	WP_010954614.1 MULTISPECIES: hypothetical protein [Pseudomonas]	PP_4121	WP_010954900.1 MULTISPECIES: NADH-quinone oxidoreductase subunit C/D [Pseudomonas]	PP_4187	WP_010954949.1 MULTISPECIES: dihydrolipoyl dehydrogenase [Pseudomonas]	PP_4552	WP_003254624.1 MULTISPECIES: MaoC family dehydratase [Pseudomonas]
PP_3788	WP_010954618.1 MULTISPECIES: amino acid adenylation domain-containing protein [Pseudomonas]	PP_4122	WP_003251433.1 MULTISPECIES: NADH-quinone oxidoreductase subunit NuoE [Gammaproteobacteria]	PP_4188	WP_010954950.1 MULTISPECIES: 2-oxoglutarate dehydrogenase complex dihydrolipoyllysine-residue succinyltransferase [Pseudomonas]	PP_4571	WP_010955241.1 MULTISPECIES: cysteine synthase A [Pseudomonas]
PP_3821	WP_010954649.1 MULTISPECIES: UTP--glucose-1-phosphate uridylyltransferase GalU [Pseudomonas]	PP_4123	WP_010954901.1 MULTISPECIES: NADH-quinone oxidoreductase subunit NuoF [Pseudomonas]	PP_4189	WP_010954951.1 MULTISPECIES: 2-oxoglutarate dehydrogenase E1 component [Pseudomonas]	PP_4573	WP_003254658.1 MULTISPECIES: MoxR family ATPase [Gammaproteobacteria]
PP_3832	WP_010954659.1 MULTISPECIES: carbon storage regulator CsrA [Pseudomonas]	PP_4124	WP_010954902.1 MULTISPECIES: NADH-quinone oxidoreductase subunit NuoG [Pseudomonas]	PP_4190	WP_003254212.1 MULTISPECIES: succinate dehydrogenase iron-sulfur subunit [Pseudomonas]	PP_4577	WP_010955246.1 MULTISPECIES: LamB/YcsF family protein [Pseudomonas]
PP_3839	WP_010954666.1 MULTISPECIES: alcohol dehydrogenase AdhP [Pseudomonas]	PP_4126	WP_003251442.1 MULTISPECIES: NADH-quinone oxidoreductase subunit NuoI [Bacteria]	PP_4191	WP_003254213.1 MULTISPECIES: succinate dehydrogenase flavoprotein subunit [Pseudomonas]	PP_4588	WP_010955256.1 MULTISPECIES: nitroreductase family protein [Pseudomonas]
PP_3909	WP_010954735.1 MULTISPECIES: hypothetical protein [Pseudomonas]	PP_4138	WP_003251456.1 MULTISPECIES: class I chromate reductase ChrR [Pseudomonas]	PP_4192	WP_003254214.1 MULTISPECIES: succinate dehydrogenase, hydrophobic membrane anchor protein [Bacteria]	PP_4593	WP_010955261.1 MULTISPECIES: YdcH family protein [Pseudomonas]
PP_3922	WP_010954747.1 MULTISPECIES: protease SohB [Pseudomonas]	PP_4142	WP_003251460.1 MULTISPECIES: ribonuclease HI [Pseudomonas]	PP_4194	WP_003254218.1 MULTISPECIES: citrate (Si)-synthase [Pseudomonas]	PP_4621	WP_010955283.1 MULTISPECIES: homogentisate 1,2-dioxygenase [Pseudomonas]
PP_3951	WP_010954768.1 MULTISPECIES: 3-oxoacid CoA-transferase subunit A [Gammaproteobacteria]	PP_4174	WP_003251509.1 MULTISPECIES: 3-hydroxyacyl-[acyl-carrier-protein] dehydratase FabA [Gammaproteobacteria]	PP_4198	WP_010954955.1 MULTISPECIES: OmpA family protein [Pseudomonas]	PP_4633	WP_010955294.1 MULTISPECIES: DUF1244 domain-containing protein [Pseudomonas]
PP_3952	WP_003251131.1 MULTISPECIES: CoA transferase subunit B [Gammaproteobacteria]	PP_4175	WP_010954940.1 MULTISPECIES: beta-ketoacyl-ACP synthase I [Pseudomonas]	PP_4199	WP_010954956.1 MULTISPECIES: DUF4398 domain-containing protein [Pseudomonas]	PP_4635	WP_010955296.1 MULTISPECIES: trans-2-enoyl-CoA reductase family protein [Pseudomonas]
PP_3957	WP_010954773.1 MULTISPECIES: choline BCCT transporter BetT [Pseudomonas]	PP_4178	WP_010954943.1 MULTISPECIES: dienelactone hydrolase family protein [Pseudomonas]	PP_4201	WP_010954958.1 MULTISPECIES: FAD-binding protein [Pseudomonas]	PP_4636	WP_010955297.1 MULTISPECIES: acetyl-CoA C-acetyltransferase [Pseudomonas]
PP_4000	WP_010954808.1 MULTISPECIES: serine--tRNA ligase [Pseudomonas]	PP_4179	WP_010954944.1 MULTISPECIES: molecular chaperone HtpG [Pseudomonas]	PP_4202	WP_003254232.1 MULTISPECIES: electron transfer flavoprotein subunit beta/FixA family protein [Pseudomonas]	PP_4641	WP_004577217.1 MULTISPECIES: carbon starvation protein A [Pseudomonas]
PP_4003	WP_003251209.1 MULTISPECIES: outer membrane lipoprotein chaperone LolA [Pseudomonas]	PP_4185	WP_003254203.1 MULTISPECIES: succinate--CoA ligase subunit alpha [Bacteria]	PP_4203	WP_010954959.1 MULTISPECIES: electron transfer flavoprotein-ubiquinone oxidoreductase [Pseudomonas]	PP_4645	WP_010955303.1 MULTISPECIES: large-conductance mechanosensitive channel protein MscL [Pseudomonas]
PP_4007	WP_002553999.1 MULTISPECIES: translation initiation factor IF-1 [Bacteria]	PP_4186	WP_003254205.1 MULTISPECIES: ADP-forming succinate--CoA ligase subunit beta [Gammaproteobacteria]	PP_4204	WP_003254235.1 MULTISPECIES: type II toxin-antitoxin system MqsA family antitoxin [Pseudomonas]	PP_4646	WP_010955304.1 MULTISPECIES: ferredoxin--NADP reductase [Pseudomonas]
PP_4008	WP_010954812.1 MULTISPECIES: ATP-dependent Clp protease ATP-binding subunit ClpA [Pseudomonas]	PP_4187	WP_010954949.1 MULTISPECIES: dihydrolipoyl dehydrogenase [Pseudomonas]	PP_4217	WP_010954972.1 MULTISPECIES: TonB-dependent siderophore receptor [Pseudomonas]	PP_4654	WP_004575991.1 MULTISPECIES: tRNA (uridine(54)-C5)-methyltransferase TrmA [Pseudomonas]
PP_4010	WP_010954813.1 MULTISPECIES: cold shock domain-containing protein CspD [Pseudomonas]	PP_4188	WP_010954950.1 MULTISPECIES: 2-oxoglutarate dehydrogenase complex dihydrolipoyllysine-residue succinyltransferase [Pseudomonas]	PP_4248	WP_003254278.1 MULTISPECIES: pyrimidine/purine nucleoside phosphorylase [Pseudomonas]	PP_4655	WP_010955312.1 MULTISPECIES: protocatechuate 3,4-dioxygenase subunit alpha [Gammaproteobacteria]
PP_4011	WP_010954814.1 MULTISPECIES: NADP-dependent isocitrate dehydrogenase [Pseudomonas]	PP_4189	WP_010954951.1 MULTISPECIES: 2-oxoglutarate dehydrogenase E1 component [Pseudomonas]	PP_4251	WP_010955002.1 MULTISPECIES: cytochrome-c oxidase, cbb3-type subunit II [Pseudomonas]	PP_4656	WP_009682255.1 MULTISPECIES: protocatechuate 3,4-dioxygenase subunit beta [Gammaproteobacteria]
PP_4012	WP_010954815.1 MULTISPECIES: NADP-dependent isocitrate dehydrogenase [Pseudomonas]	PP_4190	WP_003254212.1 MULTISPECIES: succinate dehydrogenase iron-sulfur subunit [Pseudomonas]	PP_4253	WP_010955004.1 MULTISPECIES: cytochrome-c oxidase, cbb3-type subunit III [Pseudomonas]	PP_4658	WP_010955314.1 MULTISPECIES: methyl-accepting chemotaxis protein [Pseudomonas]
PP_4016	WP_010954819.1 MULTISPECIES: adenylosuccinate lyase [Pseudomonas]	PP_4191	WP_003254213.1 MULTISPECIES: succinate dehydrogenase flavoprotein subunit [Pseudomonas]	PP_4256	WP_010955006.1 MULTISPECIES: cytochrome-c oxidase, cbb3-type subunit II [Pseudomonas]	PP_4667	WP_010955322.1 MULTISPECIES: CoA-acylating methylmalonate-semialdehyde dehydrogenase [Pseudomonas]
PP_4021	WP_010954823.1 MULTISPECIES: alpha/beta hydrolase [Pseudomonas]	PP_4194	WP_003254218.1 MULTISPECIES: citrate (Si)-synthase [Pseudomonas]	PP_4259	WP_010955008.1 MULTISPECIES: cytochrome c oxidase accessory protein CcoG [Pseudomonas]	PP_4678	WP_003250043.1 MULTISPECIES: ketol-acid reductoisomerase [Pseudomonas]
PP_4034	WP_010954832.1 MULTISPECIES: Zn-dependent hydrolase [Pseudomonas]	PP_4198	WP_010954955.1 MULTISPECIES: OmpA family protein [Pseudomonas]	PP_4260	WP_010955009.1 MULTISPECIES: FixH family protein [Pseudomonas]	PP_4679	WP_003250040.1 MULTISPECIES: acetolactate synthase small subunit [Bacteria]
PP_4037	WP_010954834.1 MULTISPECIES: NAD(P)-dependent oxidoreductase [Pseudomonas]	PP_4201	WP_010954958.1 MULTISPECIES: FAD-binding protein [Pseudomonas]	PP_4264	WP_010955013.1 MULTISPECIES: oxygen-independent coproporphyrinogen III oxidase [Pseudomonas]	PP_4680	WP_010955332.1 MULTISPECIES: acetolactate synthase 3 large subunit [Pseudomonas]
PP_4038	WP_010954835.1 MULTISPECIES: NAD-dependent dihydropyrimidine dehydrogenase subunit PreA [Pseudomonas]	PP_4202	WP_003254232.1 MULTISPECIES: electron transfer flavoprotein subunit beta/FixA family protein [Pseudomonas]	PP_4265	WP_003254301.1 MULTISPECIES: Crp/Fnr family transcriptional regulator FnrA [Pseudomonas]	PP_4684	WP_049586956.1 MULTISPECIES: bifunctional aminoglycoside phosphotransferase/ATP-binding protein [Pseudomonas]
PP_4052	WP_010954847.1 MULTISPECIES: 4-alpha-glucanotransferase [Pseudomonas]	PP_4204	WP_003254235.1 MULTISPECIES: type II toxin-antitoxin system MqsA family antitoxin [Pseudomonas]	PP_4266	WP_009683910.1 MULTISPECIES: adenine phosphoribosyltransferase [Gammaproteobacteria]	PP_4693	WP_003250009.1 MULTISPECIES: RNA polymerase-binding protein DksA [Pseudomonas]
PP_4055	WP_010954850.1 MULTISPECIES: glycogen debranching protein GlgX [Pseudomonas]	PP_4248	WP_003254278.1 MULTISPECIES: pyrimidine/purine nucleoside phosphorylase [Pseudomonas]	PP_4268	WP_003254305.1 MULTISPECIES: YbaB/EbfC family nucleoid-associated protein [Pseudomonas]	PP_4697	WP_010955347.1 MULTISPECIES: polynucleotide adenylyltransferase PcnB [Pseudomonas]
PP_4058	WP_010954852.1 MULTISPECIES: 1,4-alpha-glucan branching protein GlgB [Pseudomonas]	PP_4251	WP_010955002.1 MULTISPECIES: cytochrome-c oxidase, cbb3-type subunit II [Pseudomonas]	PP_4274	WP_010955019.1 MULTISPECIES: NAD-dependent DNA ligase LigA [Pseudomonas]	PP_4700	WP_010955349.1 MULTISPECIES: pantoate--beta-alanine ligase [Pseudomonas]
PP_4100	WP_010954884.1 MULTISPECIES: helix-turn-helix domain-containing protein [Pseudomonas]	PP_4253	WP_010955004.1 MULTISPECIES: cytochrome-c oxidase, cbb3-type subunit III [Pseudomonas]	PP_4275	WP_049588192.1 MULTISPECIES: cell division protein ZipA [Pseudomonas]	PP_4704	WP_010955353.1 MULTISPECIES: DUF748 domain-containing protein [Pseudomonas]
PP_4111	WP_010954893.1 MULTISPECIES: elongation factor G [Pseudomonas]	PP_4256	WP_010955006.1 MULTISPECIES: cytochrome-c oxidase, cbb3-type subunit II [Pseudomonas]	PP_4283	WP_010955028.1 MULTISPECIES: GntR family transcriptional regulator [Pseudomonas]	PP_4708	WP_010955356.1 MULTISPECIES: polyribonucleotide nucleotidyltransferase [Pseudomonas]
PP_4116	WP_010954897.1 MULTISPECIES: isocitrate lyase [Pseudomonas]	PP_4259	WP_010955008.1 MULTISPECIES: cytochrome c oxidase accessory protein CcoG [Pseudomonas]	PP_4295	WP_010955036.1 MULTISPECIES: TetR/AcrR family transcriptional regulator [Pseudomonas]	PP_4709	WP_003249971.1 MULTISPECIES: 30S ribosomal protein S15 [Gammaproteobacteria]
PP_4119	WP_003251427.1 MULTISPECIES: NADH-quinone oxidoreductase subunit A [Bacteria]	PP_4260	WP_010955009.1 MULTISPECIES: FixH family protein [Pseudomonas]	PP_4299	WP_010955040.1 MULTISPECIES: 2-hydroxy-3-oxopropionate reductase [Pseudomonas]	PP_4712	WP_003249965.1 MULTISPECIES: translation initiation factor IF-2 [Pseudomonas]
PP_4120	WP_003251429.1 MULTISPECIES: NADH-quinone oxidoreductase subunit B [Gammaproteobacteria]	PP_4264	WP_010955013.1 MULTISPECIES: oxygen-independent coproporphyrinogen III oxidase [Pseudomonas]	PP_4305	WP_010955044.1 MULTISPECIES: sulfate ABC transporter substrate-binding protein [Pseudomonas]	PP_4713	WP_003249963.1 MULTISPECIES: transcription termination/antitermination protein NusA [Pseudomonas]
PP_4121	WP_010954900.1 MULTISPECIES: NADH-quinone oxidoreductase subunit C/D [Pseudomonas]	PP_4265	WP_003254301.1 MULTISPECIES: Crp/Fnr family transcriptional regulator FnrA [Pseudomonas]	PP_4315	WP_010955053.1 MULTISPECIES: PhzF family phenazine biosynthesis protein [Pseudomonas]	PP_4715	WP_003249956.1 MULTISPECIES: triose-phosphate isomerase [Pseudomonas]
PP_4122	WP_003251433.1 MULTISPECIES: NADH-quinone oxidoreductase subunit NuoE [Gammaproteobacteria]	PP_4266	WP_009683910.1 MULTISPECIES: adenine phosphoribosyltransferase [Gammaproteobacteria]	PP_4332	WP_003254393.1 MULTISPECIES: chemotaxis protein CheW [Bacteria]	PP_4716	WP_010955358.1 MULTISPECIES: phosphoglucosamine mutase [Pseudomonas]
PP_4123	WP_010954901.1 MULTISPECIES: NADH-quinone oxidoreductase subunit NuoF [Pseudomonas]	PP_4268	WP_003254305.1 MULTISPECIES: YbaB/EbfC family nucleoid-associated protein [Pseudomonas]	PP_4337	WP_010955067.1 MULTISPECIES: chemotaxis response regulator protein-glutamate methylesterase [Pseudomonas]	PP_4720	WP_003249945.1 MULTISPECIES: ribosome assembly RNA-binding protein YhbY [Bacteria]
PP_4124	WP_010954902.1 MULTISPECIES: NADH-quinone oxidoreductase subunit NuoG [Pseudomonas]	PP_4275	WP_049588192.1 MULTISPECIES: cell division protein ZipA [Pseudomonas]	PP_4338	WP_010955068.1 MULTISPECIES: chemotaxis protein CheA [Pseudomonas]	PP_4722	WP_003249939.1 MULTISPECIES: transcription elongation factor GreA [Pseudomonas]
PP_4126	WP_003251442.1 MULTISPECIES: NADH-quinone oxidoreductase subunit NuoI [Bacteria]	PP_4283	WP_010955028.1 MULTISPECIES: GntR family transcriptional regulator [Pseudomonas]	PP_4339	WP_010955069.1 MULTISPECIES: protein phosphatase CheZ [Pseudomonas]	PP_4723	WP_010955363.1 MULTISPECIES: carbamoyl-phosphate synthase large subunit [Pseudomonas]
PP_4138	WP_003251456.1 MULTISPECIES: class I chromate reductase ChrR [Pseudomonas]	PP_4295	WP_010955036.1 MULTISPECIES: TetR/AcrR family transcriptional regulator [Pseudomonas]	PP_4358	WP_003254418.1 MULTISPECIES: flagellar motor switch protein FliM [Pseudomonas]	PP_4724	WP_010955364.1 MULTISPECIES: glutamine-hydrolyzing carbamoyl-phosphate synthase small subunit [Pseudomonas]
PP_4142	WP_003251460.1 MULTISPECIES: ribonuclease HI [Pseudomonas]	PP_4305	WP_010955044.1 MULTISPECIES: sulfate ABC transporter substrate-binding protein [Pseudomonas]	PP_4373	WP_010955093.1 MULTISPECIES: transcriptional regulator FleQ [Pseudomonas]	PP_4725	WP_003249933.1 MULTISPECIES: 4-hydroxy-tetrahydrodipicolinate reductase [Pseudomonas]
PP_4167	WP_010954934.1 MULTISPECIES: phosphohistidine phosphatase SixA [Pseudomonas]	PP_4315	WP_010955053.1 MULTISPECIES: PhzF family phenazine biosynthesis protein [Pseudomonas]	PP_4375	WP_003254447.1 MULTISPECIES: flagellar export chaperone FliS [Pseudomonas]	PP_4726	WP_010955365.1 MULTISPECIES: molecular chaperone DnaJ [Pseudomonas]
PP_4174	WP_003251509.1 MULTISPECIES: 3-hydroxyacyl-[acyl-carrier-protein] dehydratase FabA [Gammaproteobacteria]	PP_4332	WP_003254393.1 MULTISPECIES: chemotaxis protein CheW [Bacteria]	PP_4378	WP_010955097.1 MULTISPECIES: flagellar biosynthesis protein FliC [Pseudomonas]	PP_4727	WP_010955366.1 MULTISPECIES: molecular chaperone DnaK [Pseudomonas]
PP_4175	WP_010954940.1 MULTISPECIES: beta-ketoacyl-ACP synthase I [Pseudomonas]	PP_4337	WP_010955067.1 MULTISPECIES: chemotaxis response regulator protein-glutamate methylesterase [Pseudomonas]	PP_4379	WP_003254453.1 MULTISPECIES: ketoacyl-ACP synthase III [Pseudomonas]	PP_4728	WP_010955367.1 MULTISPECIES: nucleotide exchange factor GrpE [Pseudomonas]
PP_4178	WP_010954943.1 MULTISPECIES: dienelactone hydrolase family protein [Pseudomonas]	PP_4339	WP_010955069.1 MULTISPECIES: protein phosphatase CheZ [Pseudomonas]	PP_4395	WP_003254479.1 MULTISPECIES: flagellar biosynthesis anti-sigma factor FlgM [Pseudomonas]	PP_4730	WP_003249922.1 MULTISPECIES: ferric iron uptake transcriptional regulator [Pseudomonas]
PP_4179	WP_010954944.1 MULTISPECIES: molecular chaperone HtpG [Pseudomonas]	PP_4373	WP_010955093.1 MULTISPECIES: transcriptional regulator FleQ [Pseudomonas]	PP_4397	WP_010955107.1 MULTISPECIES: flagellar brake protein [Pseudomonas]	PP_4731	WP_010955369.1 MULTISPECIES: outer membrane protein assembly factor BamE [Pseudomonas]
PP_4185	WP_003254203.1 MULTISPECIES: succinate--CoA ligase subunit alpha [Bacteria]	PP_4375	WP_003254447.1 MULTISPECIES: flagellar export chaperone FliS [Pseudomonas]	PP_4448	WP_010955151.1 MULTISPECIES: ATP-binding protein [Pseudomonas]	PP_4784	WP_010955406.1 MULTISPECIES: glutamate-1-semialdehyde 2,1-aminomutase [Pseudomonas]
PP_4186	WP_003254205.1 MULTISPECIES: ADP-forming succinate--CoA ligase subunit beta [Gammaproteobacteria]	PP_4378	WP_010955097.1 MULTISPECIES: flagellar biosynthesis protein FliC [Pseudomonas]	PP_4473	WP_003254504.1 MULTISPECIES: aspartate kinase [Pseudomonas]	PP_4787	WP_010955407.1 MULTISPECIES: PhoH family protein [Pseudomonas]
PP_4187	WP_010954949.1 MULTISPECIES: dihydrolipoyl dehydrogenase [Pseudomonas]	PP_4379	WP_003254453.1 MULTISPECIES: ketoacyl-ACP synthase III [Pseudomonas]	PP_4474	WP_010955172.1 MULTISPECIES: alanine--tRNA ligase [Pseudomonas]	PP_4794	WP_010955412.1 MULTISPECIES: leucine--tRNA ligase [Pseudomonas]
PP_4188	WP_010954950.1 MULTISPECIES: 2-oxoglutarate dehydrogenase complex dihydrolipoyllysine-residue succinyltransferase [Pseudomonas]	PP_4395	WP_003254479.1 MULTISPECIES: flagellar biosynthesis anti-sigma factor FlgM [Pseudomonas]	PP_4476	WP_003254508.1 MULTISPECIES: topoisomerase II [Pseudomonas]	PP_4795	WP_010955413.1 MULTISPECIES: hypothetical protein [Pseudomonas]
PP_4189	WP_010954951.1 MULTISPECIES: 2-oxoglutarate dehydrogenase E1 component [Pseudomonas]	PP_4404	WP_010955113.1 MULTISPECIES: dihydrolipoyl dehydrogenase [Pseudomonas]	PP_4477	WP_010955174.1 MULTISPECIES: N-succinylarginine dihydrolase [Pseudomonas]	PP_4798	WP_010955414.1 MULTISPECIES: lytic murein transglycosylase [Pseudomonas]
PP_4190	WP_003254212.1 MULTISPECIES: succinate dehydrogenase iron-sulfur subunit [Pseudomonas]	PP_4448	WP_010955151.1 MULTISPECIES: ATP-binding protein [Pseudomonas]	PP_4478	WP_010955175.1 MULTISPECIES: succinylglutamate-semialdehyde dehydrogenase [Pseudomonas]	PP_4803	WP_010955418.1 MULTISPECIES: D-alanyl-D-alanine carboxypeptidase [Pseudomonas]
PP_4191	WP_003254213.1 MULTISPECIES: succinate dehydrogenase flavoprotein subunit [Pseudomonas]	PP_4473	WP_003254504.1 MULTISPECIES: aspartate kinase [Pseudomonas]	PP_4479	WP_010955176.1 MULTISPECIES: arginine N-succinyltransferase [Pseudomonas]	PP_4809	WP_009685825.1 MULTISPECIES: ribosome silencing factor [Pseudomonas]
PP_4194	WP_003254218.1 MULTISPECIES: citrate (Si)-synthase [Pseudomonas]	PP_4474	WP_010955172.1 MULTISPECIES: alanine--tRNA ligase [Pseudomonas]	PP_4481	WP_010955178.1 MULTISPECIES: aspartate aminotransferase family protein [Pseudomonas]	PP_4811	WP_004576854.1 MULTISPECIES: glutamate-5-semialdehyde dehydrogenase [Pseudomonas]
PP_4198	WP_010954955.1 MULTISPECIES: OmpA family protein [Pseudomonas]	PP_4477	WP_010955174.1 MULTISPECIES: N-succinylarginine dihydrolase [Pseudomonas]	PP_4483	WP_010955179.1 MULTISPECIES: ABC transporter ATP-binding protein [Pseudomonas]	PP_4812	WP_010955424.1 MULTISPECIES: DNA-3-methyladenine glycosylase [Pseudomonas]
PP_4199	WP_010954956.1 MULTISPECIES: DUF4398 domain-containing protein [Pseudomonas]	PP_4478	WP_010955175.1 MULTISPECIES: succinylglutamate-semialdehyde dehydrogenase [Pseudomonas]	PP_4486	WP_003254524.1 MULTISPECIES: ABC transporter substrate-binding protein [Pseudomonas]	PP_4818	WP_010955429.1 MULTISPECIES: 50S ribosomal protein L11 methyltransferase [Pseudomonas]
PP_4201	WP_010954958.1 MULTISPECIES: FAD-binding protein [Pseudomonas]	PP_4479	WP_010955176.1 MULTISPECIES: arginine N-succinyltransferase [Pseudomonas]	PP_4487	WP_003254525.1 MULTISPECIES: acetate--CoA ligase [Pseudomonas]	PP_4822	WP_003249687.1 MULTISPECIES: bifunctional phosphoribosylaminoimidazolecarboxamide formyltransferase/IMP cyclohydrolase [Pseudomonas]
PP_4202	WP_003254232.1 MULTISPECIES: electron transfer flavoprotein subunit beta/FixA family protein [Pseudomonas]	PP_4481	WP_010955178.1 MULTISPECIES: aspartate aminotransferase family protein [Pseudomonas]	PP_4506	WP_010955191.1 MULTISPECIES: NAD(P)H nitroreductase [Pseudomonas]	PP_4823	WP_010955432.1 MULTISPECIES: phosphoribosylamine--glycine ligase [Pseudomonas]
PP_4203	WP_010954959.1 MULTISPECIES: electron transfer flavoprotein-ubiquinone oxidoreductase [Pseudomonas]	PP_4486	WP_003254524.1 MULTISPECIES: ABC transporter substrate-binding protein [Pseudomonas]	PP_4515	WP_010955198.1 MULTISPECIES: MarR family transcriptional regulator [Pseudomonas]	PP_4834	WP_010955442.1 MULTISPECIES: SPFH/Band 7/PHB domain protein [Pseudomonas]
PP_4248	WP_003254278.1 MULTISPECIES: pyrimidine/purine nucleoside phosphorylase [Pseudomonas]	PP_4487	WP_003254525.1 MULTISPECIES: acetate--CoA ligase [Pseudomonas]	PP_4517	WP_010955200.1 MULTISPECIES: YecA family protein [Pseudomonas]	PP_4836	WP_003249653.1 MULTISPECIES: copper chaperone PCu(A)C [Pseudomonas]
PP_4251	WP_010955002.1 MULTISPECIES: cytochrome-c oxidase, cbb3-type subunit II [Pseudomonas]	PP_4515	WP_010955198.1 MULTISPECIES: MarR family transcriptional regulator [Pseudomonas]	PP_4519	WP_010955202.1 MULTISPECIES: TolC family outer membrane protein [Pseudomonas]	PP_4838	WP_010955445.1 MULTISPECIES: TonB-dependent copper receptor [Pseudomonas]
PP_4253	WP_010955004.1 MULTISPECIES: cytochrome-c oxidase, cbb3-type subunit III [Pseudomonas]	PP_4517	WP_010955200.1 MULTISPECIES: YecA family protein [Pseudomonas]	PP_4538	WP_003254608.1 MULTISPECIES: FMN-dependent NADH-azoreductase [Pseudomonas]	PP_4839	WP_010955446.1 MULTISPECIES: PepSY domain-containing protein [Pseudomonas]
PP_4256	WP_010955006.1 MULTISPECIES: cytochrome-c oxidase, cbb3-type subunit II [Pseudomonas]	PP_4519	WP_010955202.1 MULTISPECIES: TolC family outer membrane protein [Pseudomonas]	PP_4541	WP_010955216.1 MULTISPECIES: peptidylprolyl isomerase A [Pseudomonas]	PP_4847	WP_010955453.1 MULTISPECIES: chaperone modulatory protein CbpM [Pseudomonas]
PP_4259	WP_010955008.1 MULTISPECIES: cytochrome c oxidase accessory protein CcoG [Pseudomonas]	PP_4524	WP_010955206.1 MULTISPECIES: sodium:solute symporter [Pseudomonas]	PP_4549	WP_010955223.1 MULTISPECIES: long-chain fatty acid--CoA ligase [Pseudomonas]	PP_4848	WP_010955454.1 MULTISPECIES: curved DNA-binding protein [Pseudomonas]
PP_4260	WP_010955009.1 MULTISPECIES: FixH family protein [Pseudomonas]	PP_4538	WP_003254608.1 MULTISPECIES: FMN-dependent NADH-azoreductase [Pseudomonas]	PP_4552	WP_003254624.1 MULTISPECIES: MaoC family dehydratase [Pseudomonas]	PP_4862	WP_003249597.1 MULTISPECIES: SDR family oxidoreductase [Pseudomonas]
PP_4264	WP_010955013.1 MULTISPECIES: oxygen-independent coproporphyrinogen III oxidase [Pseudomonas]	PP_4541	WP_010955216.1 MULTISPECIES: peptidylprolyl isomerase A [Pseudomonas]	PP_4571	WP_010955241.1 MULTISPECIES: cysteine synthase A [Pseudomonas]	PP_4867	WP_003249588.1 MULTISPECIES: branched-chain amino acid ABC transporter substrate-binding protein [Pseudomonas]
PP_4265	WP_003254301.1 MULTISPECIES: Crp/Fnr family transcriptional regulator FnrA [Pseudomonas]	PP_4549	WP_010955223.1 MULTISPECIES: long-chain fatty acid--CoA ligase [Pseudomonas]	PP_4573	WP_003254658.1 MULTISPECIES: MoxR family ATPase [Gammaproteobacteria]	PP_4869	WP_010955469.1 MULTISPECIES: ammonia-dependent NAD(+) synthetase [Pseudomonas]
PP_4275	WP_049588192.1 MULTISPECIES: cell division protein ZipA [Pseudomonas]	PP_4552	WP_003254624.1 MULTISPECIES: MaoC family dehydratase [Pseudomonas]	PP_4577	WP_010955246.1 MULTISPECIES: LamB/YcsF family protein [Pseudomonas]	PP_4870	WP_003249580.1 MULTISPECIES: azurin [Pseudomonas]
PP_4283	WP_010955028.1 MULTISPECIES: GntR family transcriptional regulator [Pseudomonas]	PP_4571	WP_010955241.1 MULTISPECIES: cysteine synthase A [Pseudomonas]	PP_4588	WP_010955256.1 MULTISPECIES: nitroreductase family protein [Pseudomonas]	PP_4874	WP_003249568.1 MULTISPECIES: 50S ribosomal protein L9 [Gammaproteobacteria]
PP_4295	WP_010955036.1 MULTISPECIES: TetR/AcrR family transcriptional regulator [Pseudomonas]	PP_4577	WP_010955246.1 MULTISPECIES: LamB/YcsF family protein [Pseudomonas]	PP_4633	WP_010955294.1 MULTISPECIES: DUF1244 domain-containing protein [Pseudomonas]	PP_4876	WP_003249563.1 MULTISPECIES: 30S ribosomal protein S18 [Bacteria]
PP_4315	WP_010955053.1 MULTISPECIES: PhzF family phenazine biosynthesis protein [Pseudomonas]	PP_4588	WP_010955256.1 MULTISPECIES: nitroreductase family protein [Pseudomonas]	PP_4635	WP_010955296.1 MULTISPECIES: trans-2-enoyl-CoA reductase family protein [Pseudomonas]	PP_4877	WP_003249557.1 MULTISPECIES: 30S ribosomal protein S6 [Bacteria]
PP_4332	WP_003254393.1 MULTISPECIES: chemotaxis protein CheW [Bacteria]	PP_4620	WP_010955282.1 MULTISPECIES: fumarylacetoacetase [Pseudomonas]	PP_4641	WP_004577217.1 MULTISPECIES: carbon starvation protein A [Pseudomonas]	PP_4879	WP_010955473.1 MULTISPECIES: 23S rRNA (guanosine(2251)-2'-O)-methyltransferase RlmB [Pseudomonas]
PP_4337	WP_010955067.1 MULTISPECIES: chemotaxis response regulator protein-glutamate methylesterase [Pseudomonas]	PP_4633	WP_010955294.1 MULTISPECIES: DUF1244 domain-containing protein [Pseudomonas]	PP_4644	WP_003251626.1 MULTISPECIES: DNA repair protein RadA [Pseudomonas]	PP_4880	WP_010955474.1 MULTISPECIES: ribonuclease R [Pseudomonas]
PP_4339	WP_010955069.1 MULTISPECIES: protein phosphatase CheZ [Pseudomonas]	PP_4635	WP_010955296.1 MULTISPECIES: trans-2-enoyl-CoA reductase family protein [Pseudomonas]	PP_4645	WP_010955303.1 MULTISPECIES: large-conductance mechanosensitive channel protein MscL [Pseudomonas]	PP_4881	WP_003249550.1 MULTISPECIES: extracellular solute-binding protein [Pseudomonas]
PP_4375	WP_003254447.1 MULTISPECIES: flagellar export chaperone FliS [Pseudomonas]	PP_4636	WP_010955297.1 MULTISPECIES: acetyl-CoA C-acetyltransferase [Pseudomonas]	PP_4646	WP_010955304.1 MULTISPECIES: ferredoxin--NADP reductase [Pseudomonas]	PP_4889	WP_003249542.1 MULTISPECIES: adenylosuccinate synthase [Pseudomonas]
PP_4378	WP_010955097.1 MULTISPECIES: flagellar biosynthesis protein FliC [Pseudomonas]	PP_4641	WP_004577217.1 MULTISPECIES: carbon starvation protein A [Pseudomonas]	PP_4651	WP_010955309.1 MULTISPECIES: cytochrome ubiquinol oxidase subunit I [Pseudomonas]	PP_4891	WP_003249538.1 MULTISPECIES: protease modulator HflC [Pseudomonas]
PP_4379	WP_003254453.1 MULTISPECIES: ketoacyl-ACP synthase III [Pseudomonas]	PP_4645	WP_010955303.1 MULTISPECIES: large-conductance mechanosensitive channel protein MscL [Pseudomonas]	PP_4654	WP_004575991.1 MULTISPECIES: tRNA (uridine(54)-C5)-methyltransferase TrmA [Pseudomonas]	PP_4894	WP_003249532.1 MULTISPECIES: RNA chaperone Hfq [Pseudomonas]
PP_4395	WP_003254479.1 MULTISPECIES: flagellar biosynthesis anti-sigma factor FlgM [Pseudomonas]	PP_4654	WP_004575991.1 MULTISPECIES: tRNA (uridine(54)-C5)-methyltransferase TrmA [Pseudomonas]	PP_4655	WP_010955312.1 MULTISPECIES: protocatechuate 3,4-dioxygenase subunit alpha [Gammaproteobacteria]	PP_4898	WP_003249523.1 MULTISPECIES: tRNA (adenosine(37)-N6)-threonylcarbamoyltransferase complex ATPase subunit type 1 TsaE [Pseudomonas]
PP_4404	WP_010955113.1 MULTISPECIES: dihydrolipoyl dehydrogenase [Pseudomonas]	PP_4655	WP_010955312.1 MULTISPECIES: protocatechuate 3,4-dioxygenase subunit alpha [Gammaproteobacteria]	PP_4656	WP_009682255.1 MULTISPECIES: protocatechuate 3,4-dioxygenase subunit beta [Gammaproteobacteria]	PP_4907	WP_010955489.1 MULTISPECIES: sulfurtransferase [Pseudomonas]
PP_4448	WP_010955151.1 MULTISPECIES: ATP-binding protein [Pseudomonas]	PP_4656	WP_009682255.1 MULTISPECIES: protocatechuate 3,4-dioxygenase subunit beta [Gammaproteobacteria]	PP_4658	WP_010955314.1 MULTISPECIES: methyl-accepting chemotaxis protein [Pseudomonas]	PP_4908	WP_010955490.1 MULTISPECIES: phosphatidylserine decarboxylase [Pseudomonas]
PP_4473	WP_003254504.1 MULTISPECIES: aspartate kinase [Pseudomonas]	PP_4658	WP_010955314.1 MULTISPECIES: methyl-accepting chemotaxis protein [Pseudomonas]	PP_4678	WP_003250043.1 MULTISPECIES: ketol-acid reductoisomerase [Pseudomonas]	PP_4910	WP_010955492.1 MULTISPECIES: histidine kinase [Pseudomonas]
PP_4474	WP_010955172.1 MULTISPECIES: alanine--tRNA ligase [Pseudomonas]	PP_4678	WP_003250043.1 MULTISPECIES: ketol-acid reductoisomerase [Pseudomonas]	PP_4679	WP_003250040.1 MULTISPECIES: acetolactate synthase small subunit [Bacteria]	PP_4912	WP_010955494.1 MULTISPECIES: DNA topoisomerase IV subunit A [Pseudomonas]
PP_4477	WP_010955174.1 MULTISPECIES: N-succinylarginine dihydrolase [Pseudomonas]	PP_4679	WP_003250040.1 MULTISPECIES: acetolactate synthase small subunit [Bacteria]	PP_4680	WP_010955332.1 MULTISPECIES: acetolactate synthase 3 large subunit [Pseudomonas]	PP_4915	WP_010955497.1 MULTISPECIES: DNA topoisomerase IV subunit B [Pseudomonas]
PP_4481	WP_010955178.1 MULTISPECIES: aspartate aminotransferase family protein [Pseudomonas]	PP_4680	WP_010955332.1 MULTISPECIES: acetolactate synthase 3 large subunit [Pseudomonas]	PP_4684	WP_049586956.1 MULTISPECIES: bifunctional aminoglycoside phosphotransferase/ATP-binding protein [Pseudomonas]	PP_4922	WP_010955502.1 MULTISPECIES: phosphomethylpyrimidine synthase ThiC [Pseudomonas]
PP_4486	WP_003254524.1 MULTISPECIES: ABC transporter substrate-binding protein [Pseudomonas]	PP_4684	WP_049586956.1 MULTISPECIES: bifunctional aminoglycoside phosphotransferase/ATP-binding protein [Pseudomonas]	PP_4693	WP_003250009.1 MULTISPECIES: RNA polymerase-binding protein DksA [Pseudomonas]	PP_4923	WP_010955503.1 MULTISPECIES: TolC family outer membrane protein [Pseudomonas]
PP_4487	WP_003254525.1 MULTISPECIES: acetate--CoA ligase [Pseudomonas]	PP_4693	WP_003250009.1 MULTISPECIES: RNA polymerase-binding protein DksA [Pseudomonas]	PP_4700	WP_010955349.1 MULTISPECIES: pantoate--beta-alanine ligase [Pseudomonas]	PP_4934	WP_003249449.1 MULTISPECIES: bifunctional D-glycero-beta-D-manno-heptose-7-phosphate kinase/D-glycero-beta-D-manno-heptose 1-phosphate adenylyltransferase HldE [Pseudomonas]
PP_4515	WP_010955198.1 MULTISPECIES: MarR family transcriptional regulator [Pseudomonas]	PP_4700	WP_010955349.1 MULTISPECIES: pantoate--beta-alanine ligase [Pseudomonas]	PP_4702	WP_010955351.1 MULTISPECIES: acetate--CoA ligase [Pseudomonas]	PP_4944	WP_003249431.1 MULTISPECIES: carbamoyltransferase [Pseudomonas]
PP_4517	WP_010955200.1 MULTISPECIES: YecA family protein [Pseudomonas]	PP_4708	WP_010955356.1 MULTISPECIES: polyribonucleotide nucleotidyltransferase [Pseudomonas]	PP_4708	WP_010955356.1 MULTISPECIES: polyribonucleotide nucleotidyltransferase [Pseudomonas]	PP_4947	WP_010955523.1 MULTISPECIES: trifunctional transcriptional regulator/proline dehydrogenase/L-glutamate gamma-semialdehyde dehydrogenase [Pseudomonas]
PP_4519	WP_010955202.1 MULTISPECIES: TolC family outer membrane protein [Pseudomonas]	PP_4709	WP_003249971.1 MULTISPECIES: 30S ribosomal protein S15 [Gammaproteobacteria]	PP_4709	WP_003249971.1 MULTISPECIES: 30S ribosomal protein S15 [Gammaproteobacteria]	PP_4949	WP_049587479.1 MULTISPECIES: TldD/PmbA family protein [Pseudomonas]
PP_4524	WP_010955206.1 MULTISPECIES: sodium:solute symporter [Pseudomonas]	PP_4712	WP_003249965.1 MULTISPECIES: translation initiation factor IF-2 [Pseudomonas]	PP_4712	WP_003249965.1 MULTISPECIES: translation initiation factor IF-2 [Pseudomonas]	PP_4960	WP_010955535.1 MULTISPECIES: fructose-bisphosphate aldolase class II [Pseudomonas]
PP_4538	WP_003254608.1 MULTISPECIES: FMN-dependent NADH-azoreductase [Pseudomonas]	PP_4713	WP_003249963.1 MULTISPECIES: transcription termination/antitermination protein NusA [Pseudomonas]	PP_4713	WP_003249963.1 MULTISPECIES: transcription termination/antitermination protein NusA [Pseudomonas]	PP_4963	WP_010955537.1 MULTISPECIES: phosphoglycerate kinase [Pseudomonas]
PP_4541	WP_010955216.1 MULTISPECIES: peptidylprolyl isomerase A [Pseudomonas]	PP_4715	WP_003249956.1 MULTISPECIES: triose-phosphate isomerase [Pseudomonas]	PP_4715	WP_003249956.1 MULTISPECIES: triose-phosphate isomerase [Pseudomonas]	PP_4965	WP_010955539.1 MULTISPECIES: transketolase [Pseudomonas]
PP_4549	WP_010955223.1 MULTISPECIES: long-chain fatty acid--CoA ligase [Pseudomonas]	PP_4722	WP_003249939.1 MULTISPECIES: transcription elongation factor GreA [Pseudomonas]	PP_4716	WP_010955358.1 MULTISPECIES: phosphoglucosamine mutase [Pseudomonas]	PP_4967	WP_003249375.1 MULTISPECIES: methionine adenosyltransferase [Pseudomonas]
PP_4552	WP_003254624.1 MULTISPECIES: MaoC family dehydratase [Pseudomonas]	PP_4723	WP_010955363.1 MULTISPECIES: carbamoyl-phosphate synthase large subunit [Pseudomonas]	PP_4720	WP_003249945.1 MULTISPECIES: ribosome assembly RNA-binding protein YhbY [Bacteria]	PP_4972	WP_010955544.1 MULTISPECIES: MAPEG family protein [Pseudomonas]
PP_4571	WP_010955241.1 MULTISPECIES: cysteine synthase A [Pseudomonas]	PP_4724	WP_010955364.1 MULTISPECIES: glutamine-hydrolyzing carbamoyl-phosphate synthase small subunit [Pseudomonas]	PP_4722	WP_003249939.1 MULTISPECIES: transcription elongation factor GreA [Pseudomonas]	PP_4980	WP_010955550.1 MULTISPECIES: DEAD/DEAH box helicase [Pseudomonas]
PP_4577	WP_010955246.1 MULTISPECIES: LamB/YcsF family protein [Pseudomonas]	PP_4725	WP_003249933.1 MULTISPECIES: 4-hydroxy-tetrahydrodipicolinate reductase [Pseudomonas]	PP_4723	WP_010955363.1 MULTISPECIES: carbamoyl-phosphate synthase large subunit [Pseudomonas]	PP_4981	WP_003249350.1 MULTISPECIES: YceI family protein [Pseudomonas]
PP_4588	WP_010955256.1 MULTISPECIES: nitroreductase family protein [Pseudomonas]	PP_4726	WP_010955365.1 MULTISPECIES: molecular chaperone DnaJ [Pseudomonas]	PP_4724	WP_010955364.1 MULTISPECIES: glutamine-hydrolyzing carbamoyl-phosphate synthase small subunit [Pseudomonas]	PP_4991	WP_003249327.1 MULTISPECIES: twitching motility response regulator PilH [Pseudomonas]
PP_4620	WP_010955282.1 MULTISPECIES: fumarylacetoacetase [Pseudomonas]	PP_4727	WP_010955366.1 MULTISPECIES: molecular chaperone DnaK [Pseudomonas]	PP_4725	WP_003249933.1 MULTISPECIES: 4-hydroxy-tetrahydrodipicolinate reductase [Pseudomonas]	PP_4993	WP_010955561.1 MULTISPECIES: glutathione synthase [Pseudomonas]
PP_4633	WP_010955294.1 MULTISPECIES: DUF1244 domain-containing protein [Pseudomonas]	PP_4728	WP_010955367.1 MULTISPECIES: nucleotide exchange factor GrpE [Pseudomonas]	PP_4726	WP_010955365.1 MULTISPECIES: molecular chaperone DnaJ [Pseudomonas]	PP_4997	WP_003249313.1 MULTISPECIES: bifunctional pyr operon transcriptional regulator/uracil phosphoribosyltransferase PyrR [Pseudomonas]
PP_4635	WP_010955296.1 MULTISPECIES: trans-2-enoyl-CoA reductase family protein [Pseudomonas]	PP_4730	WP_003249922.1 MULTISPECIES: ferric iron uptake transcriptional regulator [Pseudomonas]	PP_4727	WP_010955366.1 MULTISPECIES: molecular chaperone DnaK [Pseudomonas]	PP_4998	WP_003249311.1 MULTISPECIES: aspartate carbamoyltransferase catalytic subunit [Pseudomonas]
PP_4636	WP_010955297.1 MULTISPECIES: acetyl-CoA C-acetyltransferase [Pseudomonas]	PP_4731	WP_010955369.1 MULTISPECIES: outer membrane protein assembly factor BamE [Pseudomonas]	PP_4728	WP_010955367.1 MULTISPECIES: nucleotide exchange factor GrpE [Pseudomonas]	PP_4999	WP_010955564.1 MULTISPECIES: dihydroorotase [Pseudomonas]
PP_4641	WP_004577217.1 MULTISPECIES: carbon starvation protein A [Pseudomonas]	PP_4765	WP_010955391.1 MULTISPECIES: TIGR03862 family flavoprotein [Pseudomonas]	PP_4730	WP_003249922.1 MULTISPECIES: ferric iron uptake transcriptional regulator [Pseudomonas]	PP_5001	WP_003249308.1 MULTISPECIES: ATP-dependent protease ATPase subunit HslU [Pseudomonas]
PP_4645	WP_010955303.1 MULTISPECIES: large-conductance mechanosensitive channel protein MscL [Pseudomonas]	PP_4784	WP_010955406.1 MULTISPECIES: glutamate-1-semialdehyde 2,1-aminomutase [Pseudomonas]	PP_4731	WP_010955369.1 MULTISPECIES: outer membrane protein assembly factor BamE [Pseudomonas]	PP_5003	WP_010955566.1 MULTISPECIES: class II poly(R)-hydroxyalkanoic acid synthase [Pseudomonas]
PP_4654	WP_004575991.1 MULTISPECIES: tRNA (uridine(54)-C5)-methyltransferase TrmA [Pseudomonas]	PP_4787	WP_010955407.1 MULTISPECIES: PhoH family protein [Pseudomonas]	PP_4760	WP_010955388.1 MULTISPECIES: NAD(P)-dependent alcohol dehydrogenase [Pseudomonas]	PP_5007	WP_010955570.1 MULTISPECIES: phasin family protein [Pseudomonas]
PP_4655	WP_010955312.1 MULTISPECIES: protocatechuate 3,4-dioxygenase subunit alpha [Gammaproteobacteria]	PP_4794	WP_010955412.1 MULTISPECIES: leucine--tRNA ligase [Pseudomonas]	PP_4765	WP_010955391.1 MULTISPECIES: TIGR03862 family flavoprotein [Pseudomonas]	PP_5008	WP_010955571.1 MULTISPECIES: phasin family protein [Pseudomonas]
PP_4656	WP_009682255.1 MULTISPECIES: protocatechuate 3,4-dioxygenase subunit beta [Gammaproteobacteria]	PP_4795	WP_010955413.1 MULTISPECIES: hypothetical protein [Pseudomonas]	PP_4776	WP_003249795.1 MULTISPECIES: Lrp/AsnC family transcriptional regulator [Bacteria]	PP_5011	WP_004576729.1 MULTISPECIES: bifunctional demethylmenaquinone methyltransferase/2-methoxy-6-polyprenyl-1,4-benzoquinol methylase UbiE [Pseudomonas]
PP_4678	WP_003250043.1 MULTISPECIES: ketol-acid reductoisomerase [Pseudomonas]	PP_4798	WP_010955414.1 MULTISPECIES: lytic murein transglycosylase [Pseudomonas]	PP_4779	WP_010955401.1 MULTISPECIES: AMP nucleosidase [Pseudomonas]	PP_5015	WP_003249283.1 MULTISPECIES: phosphoribosyl-ATP diphosphatase [Pseudomonas]
PP_4679	WP_003250040.1 MULTISPECIES: acetolactate synthase small subunit [Bacteria]	PP_4803	WP_010955418.1 MULTISPECIES: D-alanyl-D-alanine carboxypeptidase [Pseudomonas]	PP_4782	WP_010955404.1 MULTISPECIES: hydroxymethylpyrimidine/phosphomethylpyrimidine kinase [Pseudomonas]	PP_5016	WP_010955575.1 MULTISPECIES: twin-arginine translocase TatA/TatE family subunit [Pseudomonas]
PP_4680	WP_010955332.1 MULTISPECIES: acetolactate synthase 3 large subunit [Pseudomonas]	PP_4809	WP_009685825.1 MULTISPECIES: ribosome silencing factor [Pseudomonas]	PP_4783	WP_010955405.1 MULTISPECIES: thiamine phosphate synthase [Pseudomonas]	PP_5033	WP_004577162.1 MULTISPECIES: urocanate hydratase [Pseudomonas]
PP_4684	WP_049586956.1 MULTISPECIES: bifunctional aminoglycoside phosphotransferase/ATP-binding protein [Pseudomonas]	PP_4811	WP_004576854.1 MULTISPECIES: glutamate-5-semialdehyde dehydrogenase [Pseudomonas]	PP_4784	WP_010955406.1 MULTISPECIES: glutamate-1-semialdehyde 2,1-aminomutase [Pseudomonas]	PP_5040	WP_010955595.1 MULTISPECIES: class 1 fructose-bisphosphatase [Pseudomonas]
PP_4693	WP_003250009.1 MULTISPECIES: RNA polymerase-binding protein DksA [Pseudomonas]	PP_4812	WP_010955424.1 MULTISPECIES: DNA-3-methyladenine glycosylase [Pseudomonas]	PP_4785	WP_004576914.1 MULTISPECIES: sel1 repeat family protein [Pseudomonas]	PP_5041	WP_010955596.1 MULTISPECIES: glycogen/starch/alpha-glucan phosphorylase [Pseudomonas]
PP_4700	WP_010955349.1 MULTISPECIES: pantoate--beta-alanine ligase [Pseudomonas]	PP_4818	WP_010955429.1 MULTISPECIES: 50S ribosomal protein L11 methyltransferase [Pseudomonas]	PP_4787	WP_010955407.1 MULTISPECIES: PhoH family protein [Pseudomonas]	PP_5044	WP_010955599.1 MULTISPECIES: translational GTPase TypA [Pseudomonas]
PP_4708	WP_010955356.1 MULTISPECIES: polyribonucleotide nucleotidyltransferase [Pseudomonas]	PP_4822	WP_003249687.1 MULTISPECIES: bifunctional phosphoribosylaminoimidazolecarboxamide formyltransferase/IMP cyclohydrolase [Pseudomonas]	PP_4794	WP_010955412.1 MULTISPECIES: leucine--tRNA ligase [Pseudomonas]	PP_5046	WP_003249219.1 MULTISPECIES: type I glutamate--ammonia ligase [Pseudomonas]
PP_4709	WP_003249971.1 MULTISPECIES: 30S ribosomal protein S15 [Gammaproteobacteria]	PP_4823	WP_010955432.1 MULTISPECIES: phosphoribosylamine--glycine ligase [Pseudomonas]	PP_4795	WP_010955413.1 MULTISPECIES: hypothetical protein [Pseudomonas]	PP_5048	WP_010955601.1 MULTISPECIES: nitrogen regulation protein NR(I) [Pseudomonas]
PP_4712	WP_003249965.1 MULTISPECIES: translation initiation factor IF-2 [Pseudomonas]	PP_4836	WP_003249653.1 MULTISPECIES: copper chaperone PCu(A)C [Pseudomonas]	PP_4798	WP_010955414.1 MULTISPECIES: lytic murein transglycosylase [Pseudomonas]	PP_5053	WP_003249206.1 MULTISPECIES: protein-export chaperone SecB [Pseudomonas]
PP_4713	WP_003249963.1 MULTISPECIES: transcription termination/antitermination protein NusA [Pseudomonas]	PP_4838	WP_010955445.1 MULTISPECIES: TonB-dependent copper receptor [Pseudomonas]	PP_4803	WP_010955418.1 MULTISPECIES: D-alanyl-D-alanine carboxypeptidase [Pseudomonas]	PP_5056	WP_010955606.1 MULTISPECIES: 2,3-bisphosphoglycerate-independent phosphoglycerate mutase [Pseudomonas]
PP_4715	WP_003249956.1 MULTISPECIES: triose-phosphate isomerase [Pseudomonas]	PP_4839	WP_010955446.1 MULTISPECIES: PepSY domain-containing protein [Pseudomonas]	PP_4809	WP_009685825.1 MULTISPECIES: ribosome silencing factor [Pseudomonas]	PP_5058	WP_004576741.1 MULTISPECIES: S41 family peptidase [Pseudomonas]
PP_4722	WP_003249939.1 MULTISPECIES: transcription elongation factor GreA [Pseudomonas]	PP_4847	WP_010955453.1 MULTISPECIES: chaperone modulatory protein CbpM [Pseudomonas]	PP_4811	WP_004576854.1 MULTISPECIES: glutamate-5-semialdehyde dehydrogenase [Pseudomonas]	PP_5075	WP_003249156.1 MULTISPECIES: FAD-dependent oxidoreductase [Pseudomonas]
PP_4723	WP_010955363.1 MULTISPECIES: carbamoyl-phosphate synthase large subunit [Pseudomonas]	PP_4848	WP_010955454.1 MULTISPECIES: curved DNA-binding protein [Pseudomonas]	PP_4812	WP_010955424.1 MULTISPECIES: DNA-3-methyladenine glycosylase [Pseudomonas]	PP_5076	WP_010955622.1 MULTISPECIES: glutamate synthase large subunit [Pseudomonas]
PP_4724	WP_010955364.1 MULTISPECIES: glutamine-hydrolyzing carbamoyl-phosphate synthase small subunit [Pseudomonas]	PP_4862	WP_003249597.1 MULTISPECIES: SDR family oxidoreductase [Pseudomonas]	PP_4818	WP_010955429.1 MULTISPECIES: 50S ribosomal protein L11 methyltransferase [Pseudomonas]	PP_5077	WP_010955623.1 MULTISPECIES: AAA family ATPase [Pseudomonas]
PP_4725	WP_003249933.1 MULTISPECIES: 4-hydroxy-tetrahydrodipicolinate reductase [Pseudomonas]	PP_4867	WP_003249588.1 MULTISPECIES: branched-chain amino acid ABC transporter substrate-binding protein [Pseudomonas]	PP_4822	WP_003249687.1 MULTISPECIES: bifunctional phosphoribosylaminoimidazolecarboxamide formyltransferase/IMP cyclohydrolase [Pseudomonas]	PP_5078	WP_010955624.1 MULTISPECIES: 3-dehydroquinate synthase [Pseudomonas]
PP_4726	WP_010955365.1 MULTISPECIES: molecular chaperone DnaJ [Pseudomonas]	PP_4869	WP_010955469.1 MULTISPECIES: ammonia-dependent NAD(+) synthetase [Pseudomonas]	PP_4823	WP_010955432.1 MULTISPECIES: phosphoribosylamine--glycine ligase [Pseudomonas]	PP_5085	WP_004575488.1 MULTISPECIES: malate dehydrogenase [Pseudomonas]
PP_4727	WP_010955366.1 MULTISPECIES: molecular chaperone DnaK [Pseudomonas]	PP_4870	WP_003249580.1 MULTISPECIES: azurin [Pseudomonas]	PP_4836	WP_003249653.1 MULTISPECIES: copper chaperone PCu(A)C [Pseudomonas]	PP_5089	WP_010955633.1 MULTISPECIES: arginine--tRNA ligase [Pseudomonas]
PP_4728	WP_010955367.1 MULTISPECIES: nucleotide exchange factor GrpE [Pseudomonas]	PP_4874	WP_003249568.1 MULTISPECIES: 50S ribosomal protein L9 [Gammaproteobacteria]	PP_4838	WP_010955445.1 MULTISPECIES: TonB-dependent copper receptor [Pseudomonas]	PP_5090	WP_003249122.1 MULTISPECIES: SPOR domain-containing protein [Pseudomonas]
PP_4730	WP_003249922.1 MULTISPECIES: ferric iron uptake transcriptional regulator [Pseudomonas]	PP_4876	WP_003249563.1 MULTISPECIES: 30S ribosomal protein S18 [Bacteria]	PP_4839	WP_010955446.1 MULTISPECIES: PepSY domain-containing protein [Pseudomonas]	PP_5094	WP_010955637.1 MULTISPECIES: YggS family pyridoxal phosphate-dependent enzyme [Pseudomonas]
PP_4731	WP_010955369.1 MULTISPECIES: outer membrane protein assembly factor BamE [Pseudomonas]	PP_4877	WP_003249557.1 MULTISPECIES: 30S ribosomal protein S6 [Bacteria]	PP_4847	WP_010955453.1 MULTISPECIES: chaperone modulatory protein CbpM [Pseudomonas]	PP_5095	WP_010955638.1 MULTISPECIES: pyrroline-5-carboxylate reductase [Pseudomonas]
PP_4760	WP_010955388.1 MULTISPECIES: NAD(P)-dependent alcohol dehydrogenase [Pseudomonas]	PP_4879	WP_010955473.1 MULTISPECIES: 23S rRNA (guanosine(2251)-2'-O)-methyltransferase RlmB [Pseudomonas]	PP_4848	WP_010955454.1 MULTISPECIES: curved DNA-binding protein [Pseudomonas]	PP_5104	WP_003249091.1 MULTISPECIES: thiazole synthase [Pseudomonas]
PP_4770	WP_010955395.1 MULTISPECIES: DUF2076 domain-containing protein [Pseudomonas]	PP_4880	WP_010955474.1 MULTISPECIES: ribonuclease R [Pseudomonas]	PP_4862	WP_003249597.1 MULTISPECIES: SDR family oxidoreductase [Pseudomonas]	PP_5109	WP_010955647.1 MULTISPECIES: ABC transporter permease [Pseudomonas]
PP_4782	WP_010955404.1 MULTISPECIES: hydroxymethylpyrimidine/phosphomethylpyrimidine kinase [Pseudomonas]	PP_4881	WP_003249550.1 MULTISPECIES: extracellular solute-binding protein [Pseudomonas]	PP_4867	WP_003249588.1 MULTISPECIES: branched-chain amino acid ABC transporter substrate-binding protein [Pseudomonas]	PP_5111	WP_010955649.1 MULTISPECIES: signal recognition particle-docking protein FtsY [Pseudomonas]
PP_4784	WP_010955406.1 MULTISPECIES: glutamate-1-semialdehyde 2,1-aminomutase [Pseudomonas]	PP_4889	WP_003249542.1 MULTISPECIES: adenylosuccinate synthase [Pseudomonas]	PP_4869	WP_010955469.1 MULTISPECIES: ammonia-dependent NAD(+) synthetase [Pseudomonas]	PP_5118	WP_010955655.1 MULTISPECIES: sulfurtransferase [Pseudomonas]
PP_4787	WP_010955407.1 MULTISPECIES: PhoH family protein [Pseudomonas]	PP_4890	WP_010955481.1 MULTISPECIES: ATP phosphoribosyltransferase regulatory subunit [Pseudomonas]	PP_4870	WP_003249580.1 MULTISPECIES: azurin [Pseudomonas]	PP_5123	WP_010955660.1 MULTISPECIES: pantetheine-phosphate adenylyltransferase [Pseudomonas]
PP_4794	WP_010955412.1 MULTISPECIES: leucine--tRNA ligase [Pseudomonas]	PP_4891	WP_003249538.1 MULTISPECIES: protease modulator HflC [Pseudomonas]	PP_4874	WP_003249568.1 MULTISPECIES: 50S ribosomal protein L9 [Gammaproteobacteria]	PP_5127	WP_010955663.1 MULTISPECIES: class I SAM-dependent rRNA methyltransferase [Pseudomonas]
PP_4795	WP_010955413.1 MULTISPECIES: hypothetical protein [Pseudomonas]	PP_4894	WP_003249532.1 MULTISPECIES: RNA chaperone Hfq [Pseudomonas]	PP_4876	WP_003249563.1 MULTISPECIES: 30S ribosomal protein S18 [Bacteria]	PP_5128	WP_010955664.1 MULTISPECIES: dihydroxy-acid dehydratase [Pseudomonas]
PP_4798	WP_010955414.1 MULTISPECIES: lytic murein transglycosylase [Pseudomonas]	PP_4898	WP_003249523.1 MULTISPECIES: tRNA (adenosine(37)-N6)-threonylcarbamoyltransferase complex ATPase subunit type 1 TsaE [Pseudomonas]	PP_4877	WP_003249557.1 MULTISPECIES: 30S ribosomal protein S6 [Bacteria]	PP_5150	WP_003249004.1 MULTISPECIES: ribose-5-phosphate isomerase RpiA [Pseudomonas]
PP_4803	WP_010955418.1 MULTISPECIES: D-alanyl-D-alanine carboxypeptidase [Pseudomonas]	PP_4907	WP_010955489.1 MULTISPECIES: sulfurtransferase [Pseudomonas]	PP_4879	WP_010955473.1 MULTISPECIES: 23S rRNA (guanosine(2251)-2'-O)-methyltransferase RlmB [Pseudomonas]	PP_5155	WP_003248995.1 MULTISPECIES: phosphoglycerate dehydrogenase [Pseudomonas]
PP_4809	WP_009685825.1 MULTISPECIES: ribosome silencing factor [Pseudomonas]	PP_4908	WP_010955490.1 MULTISPECIES: phosphatidylserine decarboxylase [Pseudomonas]	PP_4880	WP_010955474.1 MULTISPECIES: ribonuclease R [Pseudomonas]	PP_5156	WP_010955687.1 MULTISPECIES: DUF4399 domain-containing protein [Pseudomonas]
PP_4811	WP_004576854.1 MULTISPECIES: glutamate-5-semialdehyde dehydrogenase [Pseudomonas]	PP_4910	WP_010955492.1 MULTISPECIES: histidine kinase [Pseudomonas]	PP_4881	WP_003249550.1 MULTISPECIES: extracellular solute-binding protein [Pseudomonas]	PP_5157	WP_010955688.1 MULTISPECIES: transporter substrate-binding domain-containing protein [Pseudomonas]
PP_4812	WP_010955424.1 MULTISPECIES: DNA-3-methyladenine glycosylase [Pseudomonas]	PP_4912	WP_010955494.1 MULTISPECIES: DNA topoisomerase IV subunit A [Pseudomonas]	PP_4889	WP_003249542.1 MULTISPECIES: adenylosuccinate synthase [Pseudomonas]	PP_5165	WP_010955695.1 MULTISPECIES: ABC transporter substrate-binding protein [Pseudomonas]
PP_4822	WP_003249687.1 MULTISPECIES: bifunctional phosphoribosylaminoimidazolecarboxamide formyltransferase/IMP cyclohydrolase [Pseudomonas]	PP_4915	WP_010955497.1 MULTISPECIES: DNA topoisomerase IV subunit B [Pseudomonas]	PP_4890	WP_010955481.1 MULTISPECIES: ATP phosphoribosyltransferase regulatory subunit [Pseudomonas]	PP_5179	WP_010955706.1 MULTISPECIES: polyamine ABC transporter ATP-binding protein [Pseudomonas]
PP_4823	WP_010955432.1 MULTISPECIES: phosphoribosylamine--glycine ligase [Pseudomonas]	PP_4922	WP_010955502.1 MULTISPECIES: phosphomethylpyrimidine synthase ThiC [Pseudomonas]	PP_4891	WP_003249538.1 MULTISPECIES: protease modulator HflC [Pseudomonas]	PP_5180	WP_010955707.1 MULTISPECIES: polyamine ABC transporter substrate-binding protein [Pseudomonas]
PP_4836	WP_003249653.1 MULTISPECIES: copper chaperone PCu(A)C [Pseudomonas]	PP_4923	WP_010955503.1 MULTISPECIES: TolC family outer membrane protein [Pseudomonas]	PP_4894	WP_003249532.1 MULTISPECIES: RNA chaperone Hfq [Pseudomonas]	PP_5181	WP_010955708.1 MULTISPECIES: polyamine ABC transporter substrate-binding protein [Pseudomonas]
PP_4838	WP_010955445.1 MULTISPECIES: TonB-dependent copper receptor [Pseudomonas]	PP_4934	WP_003249449.1 MULTISPECIES: bifunctional D-glycero-beta-D-manno-heptose-7-phosphate kinase/D-glycero-beta-D-manno-heptose 1-phosphate adenylyltransferase HldE [Pseudomonas]	PP_4898	WP_003249523.1 MULTISPECIES: tRNA (adenosine(37)-N6)-threonylcarbamoyltransferase complex ATPase subunit type 1 TsaE [Pseudomonas]	PP_5183	WP_010955710.1 MULTISPECIES: glutamine synthetase [Pseudomonas]
PP_4839	WP_010955446.1 MULTISPECIES: PepSY domain-containing protein [Pseudomonas]	PP_4939	WP_010955517.1 MULTISPECIES: hypothetical protein [Pseudomonas]	PP_4907	WP_010955489.1 MULTISPECIES: sulfurtransferase [Pseudomonas]	PP_5193	WP_010955718.1 MULTISPECIES: glycine cleavage system protein GcvH [Pseudomonas]
PP_4847	WP_010955453.1 MULTISPECIES: chaperone modulatory protein CbpM [Pseudomonas]	PP_4944	WP_003249431.1 MULTISPECIES: carbamoyltransferase [Pseudomonas]	PP_4908	WP_010955490.1 MULTISPECIES: phosphatidylserine decarboxylase [Pseudomonas]	PP_5194	WP_010955719.1 MULTISPECIES: glycine cleavage system aminomethyltransferase GcvT [Pseudomonas]
PP_4848	WP_010955454.1 MULTISPECIES: curved DNA-binding protein [Pseudomonas]	PP_4947	WP_010955523.1 MULTISPECIES: trifunctional transcriptional regulator/proline dehydrogenase/L-glutamate gamma-semialdehyde dehydrogenase [Pseudomonas]	PP_4912	WP_010955494.1 MULTISPECIES: DNA topoisomerase IV subunit A [Pseudomonas]	PP_5196	WP_004575832.1 MULTISPECIES: extracellular solute-binding protein [Pseudomonas]
PP_4862	WP_003249597.1 MULTISPECIES: SDR family oxidoreductase [Pseudomonas]	PP_4960	WP_010955535.1 MULTISPECIES: fructose-bisphosphate aldolase class II [Pseudomonas]	PP_4915	WP_010955497.1 MULTISPECIES: DNA topoisomerase IV subunit B [Pseudomonas]	PP_5201	WP_010955725.1 MULTISPECIES: YecA family protein [Pseudomonas]
PP_4867	WP_003249588.1 MULTISPECIES: branched-chain amino acid ABC transporter substrate-binding protein [Pseudomonas]	PP_4963	WP_010955537.1 MULTISPECIES: phosphoglycerate kinase [Pseudomonas]	PP_4922	WP_010955502.1 MULTISPECIES: phosphomethylpyrimidine synthase ThiC [Pseudomonas]	PP_5206	WP_010955730.1 MULTISPECIES: HlyD family efflux transporter periplasmic adaptor subunit [Pseudomonas]
PP_4869	WP_010955469.1 MULTISPECIES: ammonia-dependent NAD(+) synthetase [Pseudomonas]	PP_4965	WP_010955539.1 MULTISPECIES: transketolase [Pseudomonas]	PP_4923	WP_010955503.1 MULTISPECIES: TolC family outer membrane protein [Pseudomonas]	PP_5210	WP_010955734.1 MULTISPECIES: NADPH:quinone oxidoreductase family protein [Pseudomonas]
PP_4870	WP_003249580.1 MULTISPECIES: azurin [Pseudomonas]	PP_4967	WP_003249375.1 MULTISPECIES: methionine adenosyltransferase [Pseudomonas]	PP_4934	WP_003249449.1 MULTISPECIES: bifunctional D-glycero-beta-D-manno-heptose-7-phosphate kinase/D-glycero-beta-D-manno-heptose 1-phosphate adenylyltransferase HldE [Pseudomonas]	PP_5214	WP_003253661.1 MULTISPECIES: transcription termination factor Rho [Bacteria]
PP_4874	WP_003249568.1 MULTISPECIES: 50S ribosomal protein L9 [Gammaproteobacteria]	PP_4980	WP_010955550.1 MULTISPECIES: DEAD/DEAH box helicase [Pseudomonas]	PP_4937	WP_003249444.1 MULTISPECIES: hypothetical protein [Pseudomonas]	PP_5215	WP_003253660.1 MULTISPECIES: thioredoxin TrxA [Gammaproteobacteria]
PP_4876	WP_003249563.1 MULTISPECIES: 30S ribosomal protein S18 [Bacteria]	PP_4981	WP_003249350.1 MULTISPECIES: YceI family protein [Pseudomonas]	PP_4939	WP_010955517.1 MULTISPECIES: hypothetical protein [Pseudomonas]	PP_5216	WP_010955738.1 MULTISPECIES: exopolyphosphatase [Pseudomonas]
PP_4877	WP_003249557.1 MULTISPECIES: 30S ribosomal protein S6 [Bacteria]	PP_4991	WP_003249327.1 MULTISPECIES: twitching motility response regulator PilH [Pseudomonas]	PP_4944	WP_003249431.1 MULTISPECIES: carbamoyltransferase [Pseudomonas]	PP_5232	WP_003253643.1 MULTISPECIES: hypothetical protein [Pseudomonas]
PP_4880	WP_010955474.1 MULTISPECIES: ribonuclease R [Pseudomonas]	PP_4993	WP_010955561.1 MULTISPECIES: glutathione synthase [Pseudomonas]	PP_4947	WP_010955523.1 MULTISPECIES: trifunctional transcriptional regulator/proline dehydrogenase/L-glutamate gamma-semialdehyde dehydrogenase [Pseudomonas]	PP_5234	WP_002555808.1 MULTISPECIES: P-II family nitrogen regulator [Bacteria]
PP_4881	WP_003249550.1 MULTISPECIES: extracellular solute-binding protein [Pseudomonas]	PP_4998	WP_003249311.1 MULTISPECIES: aspartate carbamoyltransferase catalytic subunit [Pseudomonas]	PP_4960	WP_010955535.1 MULTISPECIES: fructose-bisphosphate aldolase class II [Pseudomonas]	PP_5258	WP_003253547.1 MULTISPECIES: aldehyde dehydrogenase family protein [Gammaproteobacteria]
PP_4889	WP_003249542.1 MULTISPECIES: adenylosuccinate synthase [Pseudomonas]	PP_4999	WP_010955564.1 MULTISPECIES: dihydroorotase [Pseudomonas]	PP_4963	WP_010955537.1 MULTISPECIES: phosphoglycerate kinase [Pseudomonas]	PP_5265	WP_003253535.1 MULTISPECIES: xanthine phosphoribosyltransferase [Gammaproteobacteria]
PP_4891	WP_003249538.1 MULTISPECIES: protease modulator HflC [Pseudomonas]	PP_5001	WP_003249308.1 MULTISPECIES: ATP-dependent protease ATPase subunit HslU [Pseudomonas]	PP_4965	WP_010955539.1 MULTISPECIES: transketolase [Pseudomonas]	PP_5279	WP_010955786.1 MULTISPECIES: cupin domain-containing protein [Pseudomonas]
PP_4894	WP_003249532.1 MULTISPECIES: RNA chaperone Hfq [Pseudomonas]	PP_5003	WP_010955566.1 MULTISPECIES: class II poly(R)-hydroxyalkanoic acid synthase [Pseudomonas]	PP_4967	WP_003249375.1 MULTISPECIES: methionine adenosyltransferase [Pseudomonas]	PP_5281	WP_003253507.1 MULTISPECIES: 50S ribosomal protein L33 [Bacteria]
PP_4898	WP_003249523.1 MULTISPECIES: tRNA (adenosine(37)-N6)-threonylcarbamoyltransferase complex ATPase subunit type 1 TsaE [Pseudomonas]	PP_5007	WP_010955570.1 MULTISPECIES: phasin family protein [Pseudomonas]	PP_4972	WP_010955544.1 MULTISPECIES: MAPEG family protein [Pseudomonas]	PP_5282	WP_003253504.1 MULTISPECIES: 50S ribosomal protein L28 [Pseudomonadales]
PP_4907	WP_010955489.1 MULTISPECIES: sulfurtransferase [Pseudomonas]	PP_5008	WP_010955571.1 MULTISPECIES: phasin family protein [Pseudomonas]	PP_4975	WP_003249362.1 MULTISPECIES: acyl-CoA thioesterase [Pseudomonas]	PP_5289	WP_004575216.1 MULTISPECIES: acetylglutamate kinase [Pseudomonas]
PP_4910	WP_010955492.1 MULTISPECIES: histidine kinase [Pseudomonas]	PP_5011	WP_004576729.1 MULTISPECIES: bifunctional demethylmenaquinone methyltransferase/2-methoxy-6-polyprenyl-1,4-benzoquinol methylase UbiE [Pseudomonas]	PP_4980	WP_010955550.1 MULTISPECIES: DEAD/DEAH box helicase [Pseudomonas]	PP_5291	WP_003253405.1 MULTISPECIES: orotate phosphoribosyltransferase [Gammaproteobacteria]
PP_4912	WP_010955494.1 MULTISPECIES: DNA topoisomerase IV subunit A [Pseudomonas]	PP_5015	WP_003249283.1 MULTISPECIES: phosphoribosyl-ATP diphosphatase [Pseudomonas]	PP_4981	WP_003249350.1 MULTISPECIES: YceI family protein [Pseudomonas]	PP_5292	WP_003253401.1 MULTISPECIES: catabolite repression control protein Crc [Gammaproteobacteria]
PP_4915	WP_010955497.1 MULTISPECIES: DNA topoisomerase IV subunit B [Pseudomonas]	PP_5016	WP_010955575.1 MULTISPECIES: twin-arginine translocase TatA/TatE family subunit [Pseudomonas]	PP_4984	WP_010955554.1 MULTISPECIES: adenosylmethionine--8-amino-7-oxononanoate transaminase [Pseudomonas]	PP_5303	WP_009684531.1 MULTISPECIES: RidA family protein [Gammaproteobacteria]
PP_4922	WP_010955502.1 MULTISPECIES: phosphomethylpyrimidine synthase ThiC [Pseudomonas]	PP_5040	WP_010955595.1 MULTISPECIES: class 1 fructose-bisphosphatase [Pseudomonas]	PP_4991	WP_003249327.1 MULTISPECIES: twitching motility response regulator PilH [Pseudomonas]	PP_5304	WP_010955801.1 MULTISPECIES: lipoprotein [Pseudomonas]
PP_4923	WP_010955503.1 MULTISPECIES: TolC family outer membrane protein [Pseudomonas]	PP_5041	WP_010955596.1 MULTISPECIES: glycogen/starch/alpha-glucan phosphorylase [Pseudomonas]	PP_4993	WP_010955561.1 MULTISPECIES: glutathione synthase [Pseudomonas]	PP_5309	WP_003253362.1 MULTISPECIES: hydrogen peroxide-inducible genes activator [Pseudomonas]
PP_4934	WP_003249449.1 MULTISPECIES: bifunctional D-glycero-beta-D-manno-heptose-7-phosphate kinase/D-glycero-beta-D-manno-heptose 1-phosphate adenylyltransferase HldE [Pseudomonas]	PP_5044	WP_010955599.1 MULTISPECIES: translational GTPase TypA [Pseudomonas]	PP_4998	WP_003249311.1 MULTISPECIES: aspartate carbamoyltransferase catalytic subunit [Pseudomonas]	PP_5336	WP_003253304.1 MULTISPECIES: 5-(carboxyamino)imidazole ribonucleotide mutase [Bacteria]
PP_4944	WP_003249431.1 MULTISPECIES: carbamoyltransferase [Pseudomonas]	PP_5046	WP_003249219.1 MULTISPECIES: type I glutamate--ammonia ligase [Pseudomonas]	PP_4999	WP_010955564.1 MULTISPECIES: dihydroorotase [Pseudomonas]	PP_5346	WP_003253282.1 MULTISPECIES: sodium-extruding oxaloacetate decarboxylase subunit alpha [Pseudomonas]
PP_4960	WP_010955535.1 MULTISPECIES: fructose-bisphosphate aldolase class II [Pseudomonas]	PP_5053	WP_003249206.1 MULTISPECIES: protein-export chaperone SecB [Pseudomonas]	PP_5001	WP_003249308.1 MULTISPECIES: ATP-dependent protease ATPase subunit HslU [Pseudomonas]	PP_5347	WP_003253279.1 MULTISPECIES: acetyl-CoA carboxylase biotin carboxylase subunit [Pseudomonas]
PP_4963	WP_010955537.1 MULTISPECIES: phosphoglycerate kinase [Pseudomonas]	PP_5056	WP_010955606.1 MULTISPECIES: 2,3-bisphosphoglycerate-independent phosphoglycerate mutase [Pseudomonas]	PP_5003	WP_010955566.1 MULTISPECIES: class II poly(R)-hydroxyalkanoic acid synthase [Pseudomonas]	PP_5353	WP_010955838.1 MULTISPECIES: TIM44-like domain-containing protein [Pseudomonas]
PP_4965	WP_010955539.1 MULTISPECIES: transketolase [Pseudomonas]	PP_5058	WP_004576741.1 MULTISPECIES: S41 family peptidase [Pseudomonas]	PP_5007	WP_010955570.1 MULTISPECIES: phasin family protein [Pseudomonas]	PP_5360	WP_010955843.1 MULTISPECIES: DUF1826 domain-containing protein [Pseudomonas]
PP_4967	WP_003249375.1 MULTISPECIES: methionine adenosyltransferase [Pseudomonas]	PP_5075	WP_003249156.1 MULTISPECIES: FAD-dependent oxidoreductase [Pseudomonas]	PP_5008	WP_010955571.1 MULTISPECIES: phasin family protein [Pseudomonas]	PP_5361	WP_010955844.1 MULTISPECIES: zinc metallochaperone GTPase ZigA [Pseudomonas]
PP_4981	WP_003249350.1 MULTISPECIES: YceI family protein [Pseudomonas]	PP_5076	WP_010955622.1 MULTISPECIES: glutamate synthase large subunit [Pseudomonas]	PP_5011	WP_004576729.1 MULTISPECIES: bifunctional demethylmenaquinone methyltransferase/2-methoxy-6-polyprenyl-1,4-benzoquinol methylase UbiE [Pseudomonas]	PP_5368	WP_010955851.1 MULTISPECIES: MFS transporter [Pseudomonas]
PP_4991	WP_003249327.1 MULTISPECIES: twitching motility response regulator PilH [Pseudomonas]	PP_5077	WP_010955623.1 MULTISPECIES: AAA family ATPase [Pseudomonas]	PP_5012	WP_010955574.1 MULTISPECIES: SCP2 sterol-binding domain-containing protein [Pseudomonas]	PP_5392	WP_028700032.1 MULTISPECIES: beta-propeller fold lactonase family protein [Pseudomonas]
PP_4993	WP_010955561.1 MULTISPECIES: glutathione synthase [Pseudomonas]	PP_5078	WP_010955624.1 MULTISPECIES: 3-dehydroquinate synthase [Pseudomonas]	PP_5015	WP_003249283.1 MULTISPECIES: phosphoribosyl-ATP diphosphatase [Pseudomonas]	PP_5409	WP_010955884.1 MULTISPECIES: glutamine--fructose-6-phosphate transaminase (isomerizing) [Pseudomonas]
PP_4998	WP_003249311.1 MULTISPECIES: aspartate carbamoyltransferase catalytic subunit [Pseudomonas]	PP_5085	WP_004575488.1 MULTISPECIES: malate dehydrogenase [Pseudomonas]	PP_5016	WP_010955575.1 MULTISPECIES: twin-arginine translocase TatA/TatE family subunit [Pseudomonas]	PP_5411	WP_010955885.1 MULTISPECIES: bifunctional UDP-N-acetylglucosamine diphosphorylase/glucosamine-1-phosphate N-acetyltransferase GlmU [Pseudomonas]
PP_4999	WP_010955564.1 MULTISPECIES: dihydroorotase [Pseudomonas]	PP_5089	WP_010955633.1 MULTISPECIES: arginine--tRNA ligase [Pseudomonas]	PP_5025	WP_010955584.1 MULTISPECIES: glucans biosynthesis glucosyltransferase MdoH [Pseudomonas]	PP_5412	WP_010955886.1 MULTISPECIES: F0F1 ATP synthase subunit epsilon [Pseudomonas]
PP_5001	WP_003249308.1 MULTISPECIES: ATP-dependent protease ATPase subunit HslU [Pseudomonas]	PP_5090	WP_003249122.1 MULTISPECIES: SPOR domain-containing protein [Pseudomonas]	PP_5039	WP_010955594.1 MULTISPECIES: DUF924 domain-containing protein [Pseudomonas]	PP_5413	WP_003253197.1 MULTISPECIES: F0F1 ATP synthase subunit beta [Pseudomonas]
PP_5003	WP_010955566.1 MULTISPECIES: class II poly(R)-hydroxyalkanoic acid synthase [Pseudomonas]	PP_5095	WP_010955638.1 MULTISPECIES: pyrroline-5-carboxylate reductase [Pseudomonas]	PP_5040	WP_010955595.1 MULTISPECIES: class 1 fructose-bisphosphatase [Pseudomonas]	PP_5414	WP_003253195.1 MULTISPECIES: F0F1 ATP synthase subunit gamma [Pseudomonas]
PP_5007	WP_010955570.1 MULTISPECIES: phasin family protein [Pseudomonas]	PP_5104	WP_003249091.1 MULTISPECIES: thiazole synthase [Pseudomonas]	PP_5041	WP_010955596.1 MULTISPECIES: glycogen/starch/alpha-glucan phosphorylase [Pseudomonas]	PP_5415	WP_010955887.1 MULTISPECIES: F0F1 ATP synthase subunit alpha [Pseudomonas]
PP_5008	WP_010955571.1 MULTISPECIES: phasin family protein [Pseudomonas]	PP_5109	WP_010955647.1 MULTISPECIES: ABC transporter permease [Pseudomonas]	PP_5044	WP_010955599.1 MULTISPECIES: translational GTPase TypA [Pseudomonas]	PP_5416	WP_003253191.1 MULTISPECIES: F0F1 ATP synthase subunit delta [Bacteria]
PP_5011	WP_004576729.1 MULTISPECIES: bifunctional demethylmenaquinone methyltransferase/2-methoxy-6-polyprenyl-1,4-benzoquinol methylase UbiE [Pseudomonas]	PP_5111	WP_010955649.1 MULTISPECIES: signal recognition particle-docking protein FtsY [Pseudomonas]	PP_5046	WP_003249219.1 MULTISPECIES: type I glutamate--ammonia ligase [Pseudomonas]	PP_5417	WP_010955888.1 MULTISPECIES: F0F1 ATP synthase subunit B [Pseudomonas]
PP_5015	WP_003249283.1 MULTISPECIES: phosphoribosyl-ATP diphosphatase [Pseudomonas]	PP_5118	WP_010955655.1 MULTISPECIES: sulfurtransferase [Pseudomonas]	PP_5048	WP_010955601.1 MULTISPECIES: nitrogen regulation protein NR(I) [Pseudomonas]
PP_5016	WP_010955575.1 MULTISPECIES: twin-arginine translocase TatA/TatE family subunit [Pseudomonas]	PP_5123	WP_010955660.1 MULTISPECIES: pantetheine-phosphate adenylyltransferase [Pseudomonas]	PP_5053	WP_003249206.1 MULTISPECIES: protein-export chaperone SecB [Pseudomonas]
PP_5040	WP_010955595.1 MULTISPECIES: class 1 fructose-bisphosphatase [Pseudomonas]	PP_5128	WP_010955664.1 MULTISPECIES: dihydroxy-acid dehydratase [Pseudomonas]	PP_5056	WP_010955606.1 MULTISPECIES: 2,3-bisphosphoglycerate-independent phosphoglycerate mutase [Pseudomonas]
PP_5041	WP_010955596.1 MULTISPECIES: glycogen/starch/alpha-glucan phosphorylase [Pseudomonas]	PP_5150	WP_003249004.1 MULTISPECIES: ribose-5-phosphate isomerase RpiA [Pseudomonas]	PP_5058	WP_004576741.1 MULTISPECIES: S41 family peptidase [Pseudomonas]
PP_5044	WP_010955599.1 MULTISPECIES: translational GTPase TypA [Pseudomonas]	PP_5155	WP_003248995.1 MULTISPECIES: phosphoglycerate dehydrogenase [Pseudomonas]	PP_5074	WP_010955621.1 MULTISPECIES: uroporphyrinogen decarboxylase [Pseudomonas]
PP_5046	WP_003249219.1 MULTISPECIES: type I glutamate--ammonia ligase [Pseudomonas]	PP_5156	WP_010955687.1 MULTISPECIES: DUF4399 domain-containing protein [Pseudomonas]	PP_5075	WP_003249156.1 MULTISPECIES: FAD-dependent oxidoreductase [Pseudomonas]
PP_5053	WP_003249206.1 MULTISPECIES: protein-export chaperone SecB [Pseudomonas]	PP_5157	WP_010955688.1 MULTISPECIES: transporter substrate-binding domain-containing protein [Pseudomonas]	PP_5076	WP_010955622.1 MULTISPECIES: glutamate synthase large subunit [Pseudomonas]
PP_5056	WP_010955606.1 MULTISPECIES: 2,3-bisphosphoglycerate-independent phosphoglycerate mutase [Pseudomonas]	PP_5165	WP_010955695.1 MULTISPECIES: ABC transporter substrate-binding protein [Pseudomonas]	PP_5077	WP_010955623.1 MULTISPECIES: AAA family ATPase [Pseudomonas]
PP_5058	WP_004576741.1 MULTISPECIES: S41 family peptidase [Pseudomonas]	PP_5179	WP_010955706.1 MULTISPECIES: polyamine ABC transporter ATP-binding protein [Pseudomonas]	PP_5078	WP_010955624.1 MULTISPECIES: 3-dehydroquinate synthase [Pseudomonas]
PP_5070	WP_010955617.1 MULTISPECIES: ParA family protein [Pseudomonas]	PP_5180	WP_010955707.1 MULTISPECIES: polyamine ABC transporter substrate-binding protein [Pseudomonas]	PP_5084	WP_010955630.1 MULTISPECIES: penicillin-binding protein 1A [Pseudomonas]
PP_5075	WP_003249156.1 MULTISPECIES: FAD-dependent oxidoreductase [Pseudomonas]	PP_5181	WP_010955708.1 MULTISPECIES: polyamine ABC transporter substrate-binding protein [Pseudomonas]	PP_5085	WP_004575488.1 MULTISPECIES: malate dehydrogenase [Pseudomonas]
PP_5076	WP_010955622.1 MULTISPECIES: glutamate synthase large subunit [Pseudomonas]	PP_5193	WP_010955718.1 MULTISPECIES: glycine cleavage system protein GcvH [Pseudomonas]	PP_5089	WP_010955633.1 MULTISPECIES: arginine--tRNA ligase [Pseudomonas]
PP_5077	WP_010955623.1 MULTISPECIES: AAA family ATPase [Pseudomonas]	PP_5196	WP_004575832.1 MULTISPECIES: extracellular solute-binding protein [Pseudomonas]	PP_5090	WP_003249122.1 MULTISPECIES: SPOR domain-containing protein [Pseudomonas]
PP_5078	WP_010955624.1 MULTISPECIES: 3-dehydroquinate synthase [Pseudomonas]	PP_5206	WP_010955730.1 MULTISPECIES: HlyD family efflux transporter periplasmic adaptor subunit [Pseudomonas]	PP_5094	WP_010955637.1 MULTISPECIES: YggS family pyridoxal phosphate-dependent enzyme [Pseudomonas]
PP_5084	WP_010955630.1 MULTISPECIES: penicillin-binding protein 1A [Pseudomonas]	PP_5213	WP_003253663.1 MULTISPECIES: 4-hydroxy-3-polyprenylbenzoate decarboxylase [Pseudomonas]	PP_5095	WP_010955638.1 MULTISPECIES: pyrroline-5-carboxylate reductase [Pseudomonas]
PP_5085	WP_004575488.1 MULTISPECIES: malate dehydrogenase [Pseudomonas]	PP_5214	WP_003253661.1 MULTISPECIES: transcription termination factor Rho [Bacteria]	PP_5099	WP_010955641.1 MULTISPECIES: DUF4426 domain-containing protein [Pseudomonas]
PP_5089	WP_010955633.1 MULTISPECIES: arginine--tRNA ligase [Pseudomonas]	PP_5215	WP_003253660.1 MULTISPECIES: thioredoxin TrxA [Gammaproteobacteria]	PP_5104	WP_003249091.1 MULTISPECIES: thiazole synthase [Pseudomonas]
PP_5095	WP_010955638.1 MULTISPECIES: pyrroline-5-carboxylate reductase [Pseudomonas]	PP_5216	WP_010955738.1 MULTISPECIES: exopolyphosphatase [Pseudomonas]	PP_5109	WP_010955647.1 MULTISPECIES: ABC transporter permease [Pseudomonas]
PP_5104	WP_003249091.1 MULTISPECIES: thiazole synthase [Pseudomonas]	PP_5232	WP_003253643.1 MULTISPECIES: hypothetical protein [Pseudomonas]	PP_5111	WP_010955649.1 MULTISPECIES: signal recognition particle-docking protein FtsY [Pseudomonas]
PP_5109	WP_010955647.1 MULTISPECIES: ABC transporter permease [Pseudomonas]	PP_5234	WP_002555808.1 MULTISPECIES: P-II family nitrogen regulator [Bacteria]	PP_5118	WP_010955655.1 MULTISPECIES: sulfurtransferase [Pseudomonas]
PP_5111	WP_010955649.1 MULTISPECIES: signal recognition particle-docking protein FtsY [Pseudomonas]	PP_5279	WP_010955786.1 MULTISPECIES: cupin domain-containing protein [Pseudomonas]	PP_5123	WP_010955660.1 MULTISPECIES: pantetheine-phosphate adenylyltransferase [Pseudomonas]
PP_5118	WP_010955655.1 MULTISPECIES: sulfurtransferase [Pseudomonas]	PP_5281	WP_003253507.1 MULTISPECIES: 50S ribosomal protein L33 [Bacteria]	PP_5127	WP_010955663.1 MULTISPECIES: class I SAM-dependent rRNA methyltransferase [Pseudomonas]
PP_5123	WP_010955660.1 MULTISPECIES: pantetheine-phosphate adenylyltransferase [Pseudomonas]	PP_5289	WP_004575216.1 MULTISPECIES: acetylglutamate kinase [Pseudomonas]	PP_5128	WP_010955664.1 MULTISPECIES: dihydroxy-acid dehydratase [Pseudomonas]
PP_5127	WP_010955663.1 MULTISPECIES: class I SAM-dependent rRNA methyltransferase [Pseudomonas]	PP_5292	WP_003253401.1 MULTISPECIES: catabolite repression control protein Crc [Gammaproteobacteria]	PP_5145	WP_003249020.1 MULTISPECIES: phosphoenolpyruvate--protein phosphotransferase [Pseudomonas]
PP_5128	WP_010955664.1 MULTISPECIES: dihydroxy-acid dehydratase [Pseudomonas]	PP_5303	WP_009684531.1 MULTISPECIES: RidA family protein [Gammaproteobacteria]	PP_5150	WP_003249004.1 MULTISPECIES: ribose-5-phosphate isomerase RpiA [Pseudomonas]
PP_5150	WP_003249004.1 MULTISPECIES: ribose-5-phosphate isomerase RpiA [Pseudomonas]	PP_5304	WP_010955801.1 MULTISPECIES: lipoprotein [Pseudomonas]	PP_5155	WP_003248995.1 MULTISPECIES: phosphoglycerate dehydrogenase [Pseudomonas]
PP_5155	WP_003248995.1 MULTISPECIES: phosphoglycerate dehydrogenase [Pseudomonas]	PP_5309	WP_003253362.1 MULTISPECIES: hydrogen peroxide-inducible genes activator [Pseudomonas]	PP_5156	WP_010955687.1 MULTISPECIES: DUF4399 domain-containing protein [Pseudomonas]
PP_5156	WP_010955687.1 MULTISPECIES: DUF4399 domain-containing protein [Pseudomonas]	PP_5336	WP_003253304.1 MULTISPECIES: 5-(carboxyamino)imidazole ribonucleotide mutase [Bacteria]	PP_5157	WP_010955688.1 MULTISPECIES: transporter substrate-binding domain-containing protein [Pseudomonas]
[truncated: 58 more rows]

## Sheet: Fig4_Cell_proteomics_diff
Cellular fraction - Differential abundance analysis relative to KT2440
[truncated: 899 more rows]

[truncated: 7 more sheets: Fig4_MV_proteomics, Fig4_MV_proteomics_diff, Fig5, Fig6C, Fig6D, FigS2, FigS4]
